# Supplementary material for: 1-(3-Chloro­phen­yl)-4,4,6-trimethyl-3,4-dihydro­pyrimidine-2(1H)-thione
Source: Acta Crystallogr Sect E Struct Rep Online. 2011 Jan 8;67(Pt 2):o282. doi: 10.1107/S1600536810054292 (PMC3051597; doi:10.1107/S1600536810054292)
Supplement: Supplementary file 2 [file e-67-0o282-Isup2.hkl]

#
# h,k,l, Fc-squared, Fo-squared, sigma(Fo-squared) and status flag
#
data_I
_shelx_title ' I         P 2(1)/c     R = 0.05'
_shelx_refln_list_code          4
_shelx_F_calc_maximum      166.79
_exptl_crystal_F_000       560.00
_reflns_d_resolution_high  0.8255
 
loop_
 _symmetry_equiv_pos_as_xyz
 'x, y, z'
 '-x, y+1/2, -z+1/2'
 '-x, -y, -z'
 'x, -y-1/2, z-1/2'
 
_cell_length_a     8.3980
_cell_length_b    14.9300
_cell_length_c    11.4680
_cell_angle_alpha  90.000
_cell_angle_beta  103.909
_cell_angle_gamma  90.000
 
_shelx_F_squared_multiplier     1.000
 
loop_
 _refln_index_h
 _refln_index_k
 _refln_index_l
 _refln_F_squared_calc
 _refln_F_squared_meas
 _refln_F_squared_sigma
 _refln_observed_status
   1   0   0      438.24      512.70      8.92 o
   2   0   0    10000.66    10409.42    164.65 o
   3   0   0      954.53     1009.39     18.31 o
   4   0   0     2765.27     2841.03     67.87 o
   5   0   0       18.61       21.21      3.37 o
   6   0   0     1089.91     1103.48     31.81 o
   7   0   0      699.87      730.42     24.59 o
   8   0   0      362.79      337.63     15.85 o
   9   0   0       53.79       63.80      6.65 o
   1   1   0     2212.96     2621.40     32.97 o
   2   1   0      539.29      526.80      8.10 o
   3   1   0      154.54      157.58      3.68 o
   4   1   0       52.32       45.67      3.03 o
   5   1   0      357.00      342.03      7.34 o
   6   1   0       73.23       65.90      3.93 o
   7   1   0      215.66      205.69     17.20 o
   8   1   0       11.58       15.95      4.60 o
   9   1   0        1.56        3.38      1.91 o
   0   2   0     5110.86     5504.28     88.00 o
   1   2   0      989.25      950.06     13.15 o
   2   2   0    20203.48    22023.89    217.99 o
   3   2   0       75.72       77.60      1.71 o
   4   2   0     4743.60     5042.42     83.19 o
   5   2   0      320.37      331.89      6.53 o
   6   2   0      390.04      396.13      7.26 o
   7   2   0        0.02        0.55      1.66 o
   8   2   0       14.43        9.92      3.65 o
   9   2   0       38.77       37.04      3.09 o
   1   3   0     9862.10    11166.88    144.86 o
   2   3   0     1598.72     1787.56     21.24 o
   3   3   0      856.15      837.43      9.55 o
   4   3   0      123.24      126.59      2.54 o
   5   3   0      166.85      177.85      4.60 o
   6   3   0       26.67       32.62      2.04 o
   7   3   0        0.28        3.11      1.57 o
   8   3   0       10.78       11.07      2.90 o
   9   3   0       16.05       21.11      2.73 o
   0   4   0    13669.22    15357.26    286.59 o
   1   4   0     2088.07     2380.78     31.82 o
   2   4   0     8810.14     9325.27    120.73 o
   3   4   0       45.72       49.36      1.67 o
   4   4   0     2152.25     2241.50     27.26 o
   5   4   0      121.89      124.62      2.73 o
   6   4   0      452.03      425.45     21.74 o
   7   4   0       56.94       54.27      3.32 o
   8   4   0        1.07        1.02      2.00 o
   9   4   0        2.47        0.91      2.03 o
   1   5   0     9879.96    11038.54    142.50 o
   2   5   0      118.41      127.86      3.18 o
   3   5   0      511.95      431.06      7.72 o
   4   5   0       32.26       36.72      1.76 o
   5   5   0      396.90      356.50      7.62 o
   6   5   0        0.07        0.64      1.67 o
   7   5   0       49.53       47.03      3.24 o
   8   5   0        8.20        7.14      2.37 o
   9   5   0        2.61        5.21      3.55 o
   0   6   0      176.03      243.64      5.90 o
   1   6   0      676.12      812.31     10.70 o
   2   6   0     3197.09     3264.14     43.92 o
   3   6   0       66.78       57.88      2.41 o
   4   6   0      323.66      283.61      6.23 o
   5   6   0      174.95      154.56      4.67 o
   6   6   0       70.13       73.46      3.63 o
   7   6   0        1.70        2.73      3.35 o
   8   6   0        8.94       15.59      3.41 o
   9   6   0        2.42        7.13      3.40 o
   1   7   0     8590.81     9370.16    105.61 o
   2   7   0       20.49       25.41      1.71 o
   3   7   0     4030.11     4168.93     56.13 o
   4   7   0        3.39        4.53      2.41 o
   5   7   0      310.84      311.17      7.26 o
   6   7   0       72.53       68.55      4.40 o
   7   7   0      352.99      310.89     14.09 o
   8   7   0        2.87        1.17      2.27 o
   9   7   0        1.37        1.37      3.47 o
   0   8   0     1729.04     2035.92     35.03 o
   1   8   0      273.94      236.22      4.63 o
   2   8   0      200.27      167.86      4.53 o
   3   8   0      117.91      105.64      3.54 o
   4   8   0        2.84        3.30      1.33 o
   5   8   0       47.63       45.63      2.74 o
   6   8   0      116.99      111.46      4.41 o
   7   8   0      137.90      126.14      5.07 o
   8   8   0       42.04       37.12      4.36 o
   1   9   0     2184.71     2137.45     26.27 o
   2   9   0      828.86      832.69     11.87 o
   3   9   0     3550.23     3692.20     50.63 o
   4   9   0        2.04        1.93      1.85 o
   5   9   0      984.32      992.03     16.86 o
   6   9   0       38.76       43.68      3.07 o
   7   9   0       74.24       83.68      5.63 o
   8   9   0        0.10       -1.25      4.81 o
   0  10   0       33.81       23.87      2.74 o
   1  10   0        4.22        1.70      1.24 o
   2  10   0      123.26      122.16      3.51 o
   3  10   0      888.34      882.24     14.82 o
   4  10   0      359.78      341.75      7.81 o
   5  10   0       12.39       12.55      2.42 o
   6  10   0        0.57        4.23      3.60 o
   7  10   0       33.06       33.11      3.95 o
   8  10   0        2.18        6.03      3.45 o
   1  11   0     1226.28     1262.63     17.10 o
   2  11   0       20.97       20.16      1.92 o
   3  11   0     1552.59     1560.15     32.67 o
   4  11   0      189.91      180.56      9.69 o
   5  11   0      255.66      251.99      6.89 o
   6  11   0       70.48       65.77      5.03 o
   7  11   0       28.28       30.91      4.20 o
   0  12   0       99.31       86.37      4.46 o
   1  12   0       36.66       33.34      2.33 o
   2  12   0       26.75       22.63      2.08 o
   3  12   0        6.22        4.98      1.75 o
   4  12   0        0.45        1.87      1.78 o
   5  12   0      198.35      200.85      8.19 o
   6  12   0        0.03        0.40      3.14 o
   7  12   0       27.05       28.14      4.47 o
   1  13   0      929.53      890.71     38.64 o
   2  13   0      151.92      122.94      5.52 o
   3  13   0       27.46       35.14      2.56 o
   4  13   0       53.17       35.16      3.18 o
   5  13   0      179.05      204.05      6.93 o
   6  13   0        7.77        9.68      3.28 o
   0  14   0        3.23        4.71      5.15 o
   1  14   0        0.38        5.26      2.20 o
   2  14   0      116.91      114.95      3.95 o
   3  14   0        0.90        5.67      2.17 o
   4  14   0      171.69      166.35      6.03 o
   5  14   0       18.19       18.74      4.21 o
   6  14   0        6.03       10.48      2.57 o
   1  15   0       73.14       90.17      3.77 o
   2  15   0        0.92        0.95      1.99 o
   3  15   0       81.90      101.04      4.78 o
   4  15   0      146.73      126.29      5.57 o
   5  15   0       62.49       65.24      5.27 o
   0  16   0      357.55      353.44     15.39 o
   1  16   0       22.64       22.66      2.49 o
   2  16   0       63.85       73.05      4.26 o
   3  16   0       23.96       22.38      3.01 o
   4  16   0      187.62      189.38      7.01 o
   1  17   0       76.66       96.34      5.95 o
   2  17   0       40.37       42.48      4.44 o
   3  17   0       56.63       71.42      4.47 o
   0  18   0       94.21      102.95      9.07 o
 -10   1   1       26.23       39.69      3.78 o
  -9   1   1      297.28      329.12     16.48 o
  -8   1   1       49.04       45.81      4.31 o
  -7   1   1     2065.62     2089.67     38.99 o
  -6   1   1       89.07       86.20      4.65 o
  -5   1   1     1552.80     1471.30     29.77 o
  -4   1   1      370.84      373.68     12.89 o
  -3   1   1     3449.38     3798.33     61.78 o
  -2   1   1      623.75      582.14      7.50 o
  -1   1   1      820.17      899.77     12.44 o
   0   1   1      193.17      228.33      3.06 o
   1   1   1      387.48      397.00      4.58 o
   2   1   1      133.79      113.91      2.92 o
   3   1   1      201.09      205.62      3.95 o
   4   1   1      886.67      972.25     13.34 o
   5   1   1      154.69      183.50      5.11 o
   6   1   1      190.69      175.84      7.30 o
   7   1   1       35.52       40.03      3.03 o
   8   1   1       96.42       85.98      5.22 o
   9   1   1       57.55       67.56      4.21 o
  -9   2   1        0.68        6.95      3.33 o
  -8   2   1        1.78        3.00      2.47 o
  -7   2   1        0.26        1.76      2.36 o
  -6   2   1      233.76      212.92      5.30 o
  -5   2   1        2.07       -0.06      1.14 o
  -4   2   1      791.00      816.97     12.15 o
  -3   2   1       73.62       73.06      1.88 o
  -2   2   1       44.14       35.52      1.34 o
  -1   2   1    11638.83    12734.09    145.17 o
   0   2   1     4124.81     4544.19     59.21 o
   1   2   1       38.03       35.44      1.37 o
   2   2   1      490.57      480.37      6.71 o
   3   2   1      255.39      309.72      5.05 o
   4   2   1       60.36       64.62      2.28 o
   5   2   1       54.58       63.10      2.48 o
   6   2   1       23.22       21.57      1.93 o
   7   2   1      140.87      133.63      4.39 o
   8   2   1        3.09        2.20      1.64 o
   9   2   1        0.62       -0.71      1.92 o
  -9   3   1      150.05      155.01      6.02 o
  -8   3   1       39.05       47.76      3.41 o
  -7   3   1      432.34      413.85      9.09 o
  -6   3   1        3.80        4.13      1.43 o
  -5   3   1     2641.72     2742.64     28.96 o
  -4   3   1      191.16      240.51      3.83 o
  -3   3   1     2405.96     2478.78     25.50 o
  -2   3   1     1195.70     1151.28     18.22 o
  -1   3   1       26.61       25.22      0.91 o
   0   3   1     3558.90     3797.21     49.66 o
   1   3   1      134.85      137.71      2.97 o
   2   3   1       31.80       38.41      1.76 o
   3   3   1        5.93        7.35      1.26 o
   4   3   1      400.99      513.86      7.85 o
   5   3   1        7.46        8.05      1.43 o
   6   3   1       26.52       32.09      2.14 o
   7   3   1       37.84       38.22      3.99 o
   8   3   1        1.88        3.39      3.19 o
   9   3   1       18.57       17.23      2.86 o
  -9   4   1        6.04        3.20      2.07 o
  -8   4   1      151.45      146.37      5.47 o
  -7   4   1       13.21       16.93      2.39 o
  -6   4   1      634.08      601.13      9.55 o
  -5   4   1      529.56      551.34      7.45 o
  -4   4   1        0.52       11.11      0.92 o
  -3   4   1      533.46      597.83      8.27 o
  -2   4   1     1207.73     1294.76     15.80 o
  -1   4   1     2141.23     2374.78     24.80 o
   0   4   1     4863.87     5722.65     74.51 o
   1   4   1       39.30       45.05      1.97 o
   2   4   1       63.08       67.68      2.71 o
   3   4   1     4018.88     4965.60     65.96 o
   4   4   1      125.10      127.62      3.88 o
   5   4   1       80.33       75.06      3.98 o
   6   4   1       47.25       40.37      2.48 o
   7   4   1        0.55        0.43      1.58 o
   8   4   1       20.69       28.82      2.56 o
   9   4   1        0.38        1.88      3.04 o
  -9   5   1      175.04      199.27      8.92 o
  -8   5   1      144.48      132.60      5.22 o
  -7   5   1       22.91       24.83      2.03 o
  -6   5   1        0.05        3.25      1.41 o
  -5   5   1      601.48      538.26      8.39 o
  -4   5   1      496.79      554.69      8.24 o
  -3   5   1      163.26      163.68      4.65 o
  -2   5   1      264.80      326.46      5.02 o
  -1   5   1      195.91      158.11      2.94 o
   0   5   1     1123.51     1065.16     13.19 o
   1   5   1        0.15        6.61      1.29 o
   2   5   1     1841.52     1937.52     26.97 o
   3   5   1       80.89       89.17      3.02 o
   4   5   1        0.22       -0.60      1.19 o
   5   5   1       22.23       18.88      1.96 o
   6   5   1       12.69       14.33      2.08 o
   7   5   1       23.17       19.94      2.47 o
   8   5   1        5.57        8.87      2.36 o
   9   5   1        0.59        1.51      2.86 o
  -9   6   1        3.21        3.22      2.79 o
  -8   6   1      476.12      464.10     13.63 o
  -7   6   1        0.06        3.66      1.84 o
  -6   6   1      524.42      514.41     10.30 o
  -5   6   1        0.03        2.06      1.18 o
  -4   6   1     1366.53     1291.85     16.76 o
  -3   6   1      544.47      527.86      7.74 o
  -2   6   1        4.33        4.52      0.89 o
  -1   6   1        3.92       15.10      3.42 o
   0   6   1     1870.20     2109.06     25.03 o
   1   6   1      519.86      527.29      8.78 o
   2   6   1      363.65      438.89     10.43 o
   3   6   1       47.77       49.44      2.34 o
   4   6   1       20.31       27.79      2.01 o
   5   6   1      145.14      168.31      5.06 o
   6   6   1       74.46       71.36      3.53 o
   7   6   1      130.51      116.33      5.34 o
   8   6   1        6.89        8.68      5.68 o
   9   6   1        7.18        7.03      3.20 o
  -9   7   1       65.40       78.56     10.71 o
  -8   7   1       40.93       41.34      4.60 o
  -7   7   1       51.85       52.37      3.31 o
  -6   7   1        9.48        7.48      2.39 o
  -5   7   1       55.57       55.87      2.31 o
  -4   7   1       27.17       25.85      1.85 o
  -3   7   1        3.18        1.92      1.07 o
  -2   7   1      149.50      180.96      3.69 o
  -1   7   1      644.92      686.75      9.45 o
   0   7   1      113.55      120.48      3.72 o
   1   7   1     1146.48     1260.93     18.55 o
   2   7   1       56.76       49.19      2.33 o
   3   7   1       53.49       44.86      2.44 o
   4   7   1       68.51       65.42      3.07 o
   5   7   1       10.44       14.75      2.06 o
   6   7   1       25.91       27.41      3.48 o
   7   7   1        0.32        4.91      3.18 o
   8   7   1       31.05       32.61      4.07 o
  -9   8   1       12.69       22.72      4.78 o
  -8   8   1      250.43      269.00     10.02 o
  -7   8   1        6.52        8.17      3.74 o
  -6   8   1      479.29      433.57     16.23 o
  -5   8   1        1.52        1.95      1.61 o
  -4   8   1      906.46      882.59     14.45 o
  -3   8   1      388.29      392.98      7.50 o
  -2   8   1      776.96      712.76     10.15 o
  -1   8   1        5.51        9.49      1.19 o
   0   8   1      173.55      148.10      3.36 o
   1   8   1      511.29      506.12      7.77 o
   2   8   1      236.55      236.93      5.50 o
   3   8   1      140.13      133.98      4.21 o
   4   8   1       23.82       27.68      3.18 o
   5   8   1       34.12       27.62      2.61 o
   6   8   1        6.89        8.28      2.37 o
   7   8   1        3.99        5.94      2.26 o
   8   8   1       33.36       35.59      4.63 o
  -8   9   1        1.19        3.71      3.32 o
  -7   9   1       15.38       14.68      3.19 o
  -6   9   1        5.10        5.32      2.71 o
  -5   9   1       48.50       51.60      2.83 o
  -4   9   1       22.51       26.43      2.08 o
  -3   9   1       90.58       94.28      3.79 o
  -2   9   1      216.46      206.94      4.40 o
  -1   9   1      418.78      449.68      7.27 o
   0   9   1      412.30      493.15      7.76 o
   1   9   1       26.04       24.62      1.79 o
   2   9   1        1.87        2.00      1.53 o
   3   9   1       88.60       88.24      3.65 o
   4   9   1       11.57       10.52      2.99 o
   5   9   1       74.52       66.59      6.23 o
   6   9   1       94.94       91.69      4.33 o
   7   9   1       10.29       12.18      2.48 o
   8   9   1       14.46       13.14      4.30 o
  -8  10   1      101.31      115.63     14.15 o
  -7  10   1       27.39       27.34      4.02 o
  -6  10   1      355.91      352.24     10.94 o
  -5  10   1       41.38       39.01      3.97 o
  -4  10   1     1242.21     1186.68     22.63 o
  -3  10   1      134.99      123.39      3.49 o
  -2  10   1      123.29      109.17      4.52 o
  -1  10   1       55.75       48.98      2.12 o
   0  10   1      451.23      448.81      7.48 o
   1  10   1      262.89      283.00      5.58 o
   2  10   1       31.20       25.36      1.83 o
   3  10   1      554.45      529.28     14.76 o
   4  10   1       12.90        7.64      2.52 o
   5  10   1       54.30       45.37      3.20 o
   6  10   1        0.91        2.58      3.67 o
   7  10   1        0.05       -0.46      2.53 o
   8  10   1        7.72        8.77      4.00 o
  -7  11   1        3.82        4.43      3.34 o
  -6  11   1        3.66        5.57      2.94 o
  -5  11   1       16.82       27.98      4.37 o
  -4  11   1      685.15      638.90     10.47 o
  -3  11   1      204.08      176.89     11.97 o
  -2  11   1       34.38       40.87      2.10 o
  -1  11   1        0.00        1.72      1.28 o
   0  11   1       71.26       56.25      2.46 o
   1  11   1       32.37       35.83      2.14 o
   2  11   1     1022.43     1001.43     17.41 o
   3  11   1      415.79      397.20      9.96 o
   4  11   1      409.31      415.73      9.24 o
   5  11   1        5.21        6.68      2.41 o
   6  11   1       42.23       43.92      3.99 o
   7  11   1       14.54       14.68      3.53 o
  -7  12   1       16.68       21.50      4.07 o
  -6  12   1      139.00      141.15      7.00 o
  -5  12   1      112.74      102.46      4.82 o
  -4  12   1        3.56        3.88      2.29 o
  -3  12   1        0.20        2.18      1.57 o
  -2  12   1      301.45      269.58      9.44 o
  -1  12   1        7.21        3.95      1.74 o
   0  12   1      131.06      107.64      3.50 o
   1  12   1        8.08        7.80      1.70 o
   2  12   1      166.10      187.49      4.87 o
   3  12   1      448.79      439.52     16.02 o
   4  12   1        9.78       14.73      2.57 o
   5  12   1       10.28        7.17      2.34 o
   6  12   1        0.20       -0.11      3.59 o
   7  12   1       13.90       12.81      5.63 o
  -7  13   1        4.26        9.63      3.03 o
  -6  13   1       12.68       13.74      2.72 o
  -5  13   1       22.21       23.19      3.01 o
  -4  13   1        6.06        6.85      3.12 o
  -3  13   1       41.10       39.80      3.18 o
  -2  13   1      105.93      103.97      3.96 o
  -1  13   1        4.69        6.47      2.03 o
   0  13   1      102.38       92.33      3.41 o
   1  13   1      112.38      103.10      3.59 o
   2  13   1       59.49       55.84      2.96 o
   3  13   1       93.32       81.35      3.50 o
   4  13   1        0.65       -0.22      1.88 o
   5  13   1        0.11       -2.84      2.84 o
   6  13   1        6.72       11.10      3.37 o
  -6  14   1       31.78       44.73      3.84 o
  -5  14   1        1.47        4.26      2.79 o
  -4  14   1       37.05       40.29      3.23 o
  -3  14   1       52.94       45.90      3.47 o
  -2  14   1      314.46      314.66     11.57 o
  -1  14   1        0.87        4.69      1.63 o
   0  14   1        2.48        4.81      1.60 o
   1  14   1      152.74      126.55      4.21 o
   2  14   1       64.18       53.30      2.91 o
   3  14   1        9.30        9.39      2.44 o
   4  14   1       12.13       20.17      2.81 o
   5  14   1        4.72        5.74      2.31 o
   6  14   1       14.84       18.51      4.23 o
  -5  15   1        7.70       12.68      3.15 o
  -4  15   1        0.93        1.51      3.08 o
  -3  15   1       24.38       26.45      2.87 o
  -2  15   1       12.71       16.81      2.70 o
  -1  15   1        2.49        1.32      2.04 o
   0  15   1      103.88       98.59      4.32 o
   1  15   1       16.42       20.98      2.26 o
   2  15   1       32.16       32.43      2.64 o
   3  15   1        1.69        7.16      2.50 o
   4  15   1       12.15       13.41      2.96 o
   5  15   1       18.81       23.39      4.35 o
  -4  16   1       34.56       46.27      4.69 o
  -3  16   1        0.23        1.51      2.56 o
  -2  16   1        7.26        9.33      2.50 o
  -1  16   1       11.51       12.57      2.64 o
   0  16   1       57.92       67.02      3.46 o
   1  16   1       11.44       10.24      2.26 o
   2  16   1       34.95       40.55      2.93 o
   3  16   1       34.08       35.22      4.15 o
   4  16   1       83.13       78.54      4.58 o
  -3  17   1       32.64       32.94      4.19 o
  -2  17   1        3.49        6.27      3.27 o
  -1  17   1       34.09       40.34      3.53 o
   0  17   1        2.83        2.93      2.51 o
   1  17   1        0.02        2.43      2.03 o
   2  17   1        4.02        9.83      2.76 o
   3  17   1       20.35       20.41      3.02 o
   0  18   1       28.29       31.95      4.42 o
 -10   0   2       65.39       64.16      7.47 o
  -9   0   2       21.49       13.90      4.47 o
  -8   0   2      101.26       99.37      7.74 o
  -7   0   2      112.75      128.86      8.53 o
  -6   0   2       14.06       11.98      3.11 o
  -5   0   2      295.07      267.11     10.42 o
  -4   0   2      692.21      681.74     19.39 o
  -3   0   2      157.26      131.40      5.56 o
  -2   0   2     4276.56     4486.98    101.25 o
  -1   0   2    27818.47    29075.95    462.60 o
   0   0   2     2053.71     2356.83     31.55 o
   1   0   2       10.07       37.89      1.09 o
   2   0   2     1526.30     1619.70     39.41 o
   3   0   2     3841.51     4194.86     68.90 o
   4   0   2      364.24      313.59     11.35 o
   5   0   2     1140.45     1107.12     23.72 o
   6   0   2     2486.07     2341.67    133.41 o
   8   0   2      444.36      454.52     12.79 o
   9   0   2        9.69       12.46      3.51 o
 -10   1   2        5.23       10.01      2.29 o
  -9   1   2       20.74       23.46      3.61 o
  -8   1   2      410.16      414.79     19.62 o
  -7   1   2       55.52       59.16      6.17 o
  -6   1   2       62.61       59.00      3.85 o
  -5   1   2       14.78       20.57      4.30 o
  -4   1   2       72.89       59.95      2.86 o
  -3   1   2      208.95      191.93      5.26 o
  -2   1   2      455.06      487.90      7.54 o
  -1   1   2     7619.43     8651.00     88.52 o
   0   1   2     1995.75     2091.50     19.32 o
   1   1   2     1234.69     1377.41     13.50 o
   2   1   2        3.22        4.52      0.72 o
   3   1   2      295.18      321.09      4.81 o
   4   1   2      267.00      282.73      5.14 o
   5   1   2       66.07       68.51      4.01 o
   6   1   2        8.41       13.29      1.82 o
   7   1   2      134.51      134.47      4.45 o
   8   1   2        6.69        5.81      2.18 o
   9   1   2        2.75        3.60      1.96 o
 -10   2   2       58.42       57.17      4.04 o
  -9   2   2      199.67      224.60      7.13 o
  -8   2   2       36.08       27.45      3.69 o
  -7   2   2      410.96      369.08     26.79 o
  -6   2   2       21.86       22.13      1.98 o
  -5   2   2        0.03        5.21      1.12 o
  -4   2   2       27.85       32.31      1.79 o
  -3   2   2        8.23        9.80      0.99 o
  -2   2   2     1533.46     1589.27     21.99 o
  -1   2   2      132.97       78.80      2.59 o
   0   2   2      576.69      737.47      8.17 o
   1   2   2     4643.87     5272.72     53.77 o
   2   2   2     3103.27     3372.89     39.08 o
   3   2   2     1797.69     1986.72     21.17 o
   4   2   2     1416.81     1309.39     15.13 o
   5   2   2      901.49      939.36     13.31 o
   6   2   2       61.26       56.82      2.81 o
   7   2   2      137.37      133.05      4.42 o
   8   2   2      300.98      330.51      8.86 o
   9   2   2        8.42       10.08      2.40 o
  -9   3   2       24.22       20.78      3.11 o
  -8   3   2      320.25      309.07      8.04 o
  -7   3   2      101.09       93.20      6.85 o
  -6   3   2       96.32       97.16      4.70 o
  -5   3   2       27.39       27.78      2.29 o
  -4   3   2        0.29        1.61      0.84 o
  -3   3   2      711.47      738.12      8.42 o
  -2   3   2      697.03      691.34      7.94 o
  -1   3   2     1100.70     1373.30     16.57 o
   0   3   2      225.11      231.53      3.62 o
   1   3   2      473.31      542.20      8.50 o
   2   3   2      306.15      325.16     14.07 o
   3   3   2     1232.35     1280.04     19.05 o
   4   3   2      321.84      339.13      6.06 o
   5   3   2        7.12        5.57      1.37 o
   6   3   2        0.76        4.83      2.54 o
   7   3   2       26.52       34.13      2.50 o
   8   3   2        0.54        2.79      1.87 o
   9   3   2       17.77       18.80      2.88 o
  -9   4   2       91.84       94.33      5.68 o
  -8   4   2       33.19       32.11      2.97 o
  -7   4   2       78.62       73.67      4.44 o
  -6   4   2      125.74      118.73      3.53 o
  -5   4   2       85.04       78.26      2.88 o
  -4   4   2        4.69        9.84      0.86 o
  -3   4   2       70.43      100.37      2.30 o
  -2   4   2        9.50       24.31      0.92 o
  -1   4   2       11.38       13.75      0.91 o
   0   4   2      811.46      827.75     17.80 o
   1   4   2     1328.05     1585.42     22.10 o
   2   4   2       92.56       67.72      2.46 o
   3   4   2     1679.69     1759.77     25.35 o
   4   4   2      901.98      921.92     15.14 o
   5   4   2      323.20      315.35      7.40 o
   6   4   2      512.97      475.87     10.28 o
   7   4   2       12.13       15.78      2.50 o
   8   4   2      109.49      124.70      5.49 o
   9   4   2       26.08       20.50      3.90 o
  -9   5   2       28.87       30.35      4.12 o
  -8   5   2      162.69      166.46      5.63 o
  -7   5   2        2.05        5.29      2.03 o
  -6   5   2      228.11      240.26      4.48 o
  -5   5   2       27.85       31.42      1.49 o
  -4   5   2      837.63      881.78     11.92 o
  -3   5   2       47.20       46.26      1.57 o
  -2   5   2       41.80       51.88      1.39 o
  -1   5   2        5.50       12.42      1.11 o
   0   5   2      257.39      307.40      5.54 o
   1   5   2      397.62      413.76      7.20 o
   2   5   2       26.94       37.49      1.96 o
   3   5   2       59.67       51.01      2.42 o
   4   5   2      408.48      397.30      8.17 o
   5   5   2       97.21       83.57      3.58 o
   6   5   2      141.72      125.75      5.74 o
   7   5   2       97.50       93.22      4.58 o
   8   5   2        7.14        5.52      2.25 o
   9   5   2       26.83       31.82      4.26 o
  -9   6   2        5.80       11.17      4.93 o
  -8   6   2       21.42       19.82      3.75 o
  -7   6   2       29.83       29.95      3.46 o
  -6   6   2      283.45      276.35      6.66 o
  -5   6   2      221.20      214.64      4.51 o
  -4   6   2        7.57        8.16      1.06 o
  -3   6   2        9.24       10.97      1.06 o
  -2   6   2      283.32      293.81      4.33 o
  -1   6   2      188.90      188.45      3.12 o
   0   6   2       80.15      105.65      2.95 o
   1   6   2     1872.08     2051.52     28.56 o
   2   6   2       17.99       20.85      1.65 o
   3   6   2       11.77        7.16      1.46 o
   4   6   2      233.21      186.60      5.16 o
   5   6   2       55.24       52.61      3.10 o
   6   6   2      111.35      134.94      5.24 o
   7   6   2      101.78      108.11      5.06 o
   8   6   2       71.64       87.89      4.61 o
  -9   7   2        0.01        0.28      2.60 o
  -8   7   2        0.01        1.18      2.58 o
  -7   7   2       66.55       58.82      6.26 o
  -6   7   2      323.99      321.49      7.39 o
  -5   7   2        0.03        3.79      3.01 o
  -4   7   2        8.45        7.26      1.25 o
  -3   7   2       23.22       25.48      1.71 o
  -2   7   2      174.09      196.95      3.45 o
  -1   7   2      597.31      634.06      8.83 o
   0   7   2     1254.62     1518.37     18.81 o
   1   7   2      547.92      551.77      9.50 o
   2   7   2     1112.86     1207.50     18.80 o
   3   7   2      203.54      158.92      6.83 o
   4   7   2      130.67      118.80      5.45 o
   5   7   2      493.87      443.00     25.90 o
   6   7   2      269.49      266.96      7.59 o
   7   7   2      304.97      290.03      8.21 o
   8   7   2       25.73       30.08      5.20 o
  -9   8   2       18.34       13.86      5.30 o
  -8   8   2       25.10       32.65      3.91 o
  -7   8   2       63.53       60.11      4.77 o
  -6   8   2      148.26      149.20      6.37 o
  -5   8   2       87.08       81.74      2.80 o
  -4   8   2      162.84      145.34      5.85 o
  -3   8   2       11.51       11.28      1.09 o
  -2   8   2       45.86       49.31      1.91 o
  -1   8   2     1940.47     2175.58     26.86 o
   0   8   2      238.76      227.14      4.38 o
   1   8   2      443.72      450.78      8.42 o
   2   8   2       26.53       37.36      2.48 o
   3   8   2        0.70        3.34      1.76 o
   4   8   2        0.02        0.88      1.89 o
   5   8   2       47.54       51.47      3.76 o
   6   8   2      451.86      375.59     11.42 o
   7   8   2       69.76       61.10      5.52 o
   8   8   2       58.42       63.56      4.37 o
  -8   9   2       18.25       22.36      4.00 o
  -7   9   2       97.71       75.01      5.17 o
  -6   9   2       39.83       41.84      4.11 o
  -5   9   2        8.83        7.82      3.79 o
  -4   9   2      102.03      109.39      4.50 o
  -3   9   2       97.22       83.03      2.66 o
  -2   9   2        4.93       10.51      1.20 o
  -1   9   2        2.99        2.34      1.01 o
   0   9   2       34.33       22.15      1.53 o
   1   9   2      244.57      243.13      6.10 o
   2   9   2     1002.51     1051.70     16.90 o
   3   9   2      347.48      331.26      7.48 o
   4   9   2      777.62      761.09     13.86 o
   5   9   2      449.28      458.37     10.15 o
   6   9   2       85.08       82.37      4.27 o
   7   9   2      106.42      123.25      5.79 o
   8   9   2       17.31       17.20      2.90 o
  -8  10   2        8.08       10.03      3.59 o
  -7  10   2        8.44        7.48      3.34 o
  -6  10   2        4.01        3.60      2.81 o
  -5  10   2      500.59      514.21     10.92 o
  -4  10   2      444.60      439.44     10.09 o
  -3  10   2      118.90      110.94      3.22 o
  -2  10   2       52.73       49.51      2.15 o
  -1  10   2       95.22       93.63      4.04 o
   0  10   2      384.52      362.89      6.45 o
   1  10   2        6.55       11.47      1.35 o
   2  10   2      208.96      209.67      5.67 o
   3  10   2      617.91      585.89     11.38 o
   4  10   2       19.45       21.19      3.31 o
   5  10   2       36.79       37.57      3.24 o
   6  10   2       14.33       16.02      2.54 o
   7  10   2       12.73       18.49      2.76 o
  -8  11   2       15.05       18.05      3.93 o
  -7  11   2       68.67       70.62      5.52 o
  -6  11   2        1.41        3.65      2.14 o
  -5  11   2      184.74      164.76      5.74 o
  -4  11   2       19.12       16.20      2.45 o
  -3  11   2       84.08       88.50      3.94 o
  -2  11   2       48.26       45.77      2.25 o
  -1  11   2        9.24        6.64      1.32 o
   0  11   2      455.87      468.11      7.96 o
   1  11   2       32.41       31.17      2.09 o
   2  11   2      821.18      827.94     14.60 o
   3  11   2      182.97      198.61      5.88 o
   4  11   2        6.77        5.39      1.90 o
   5  11   2      309.66      307.23      8.23 o
   6  11   2       64.59       77.77      4.14 o
   7  11   2      133.32      142.28      8.00 o
  -7  12   2       37.09       32.00      3.66 o
  -6  12   2       34.81       39.40      4.78 o
  -5  12   2      239.34      213.33     10.54 o
  -4  12   2       39.27       34.97      3.23 o
  -3  12   2       41.68       35.90      2.87 o
  -2  12   2       94.81       94.96      3.32 o
  -1  12   2       76.49       62.71      2.68 o
   0  12   2      116.05      103.42      7.34 o
   1  12   2      111.79      108.33      3.67 o
   2  12   2        2.29        5.92      1.62 o
   3  12   2       17.05       16.32      2.50 o
   4  12   2       45.91       42.10      3.35 o
   5  12   2       11.26       16.92      2.59 o
   6  12   2        3.73       10.06      4.05 o
  -7  13   2        1.09        9.05      3.60 o
  -6  13   2        0.43        2.42      2.69 o
  -5  13   2      101.90       84.02      4.44 o
  -4  13   2       23.68       23.99      2.90 o
  -3  13   2      134.65      116.46      4.99 o
  -2  13   2      151.97      139.30      5.03 o
  -1  13   2       23.42       24.03      2.09 o
   0  13   2      193.72      180.71      4.72 o
   1  13   2        2.43        3.88      1.49 o
   2  13   2        2.83        2.39      1.64 o
   3  13   2       24.06       29.83      2.46 o
   4  13   2      211.61      212.69      6.81 o
   5  13   2      100.40      120.75      5.23 o
   6  13   2       50.93       52.88      4.91 o
  -6  14   2        6.97       11.67      3.01 o
  -5  14   2        6.82       14.80      2.94 o
  -4  14   2       31.20       32.36      3.98 o
  -3  14   2       58.39       61.04      3.78 o
  -2  14   2        8.81       11.25      4.09 o
  -1  14   2       24.58       25.26      2.47 o
   0  14   2       15.62       19.90      2.12 o
   1  14   2        1.20        4.52      1.73 o
   2  14   2       51.74       51.08      2.93 o
   3  14   2        5.46        4.91      1.97 o
   4  14   2        1.43        2.55      2.66 o
   5  14   2        0.35        2.54      3.15 o
  -5  15   2       78.40       59.67      6.61 o
  -4  15   2       10.64        9.43      2.99 o
  -3  15   2       63.77       58.42      5.36 o
  -2  15   2        9.17        3.91      2.69 o
  -1  15   2      108.64       91.69      9.28 o
   0  15   2       44.57       49.69      3.54 o
   1  15   2        0.80        4.32      1.91 o
   2  15   2       67.56       73.11      3.59 o
   3  15   2       95.35      102.86      4.20 o
   4  15   2       68.70       66.67      3.60 o
  -4  16   2        1.37       -1.29      3.46 o
  -3  16   2        0.55        7.40      2.68 o
  -2  16   2       91.75      111.77      6.51 o
  -1  16   2       21.36       23.89      3.69 o
   0  16   2        0.65        7.07      2.48 o
   1  16   2        0.20       -0.04      1.97 o
   2  16   2       55.08       58.97      3.44 o
   3  16   2       71.04       73.55      3.71 o
   4  16   2       40.84       57.71      4.18 o
  -3  17   2       95.05       80.62      6.09 o
  -2  17   2       43.92       47.72      4.58 o
  -1  17   2        1.86        7.82      3.08 o
   0  17   2       45.03       46.07      6.01 o
   1  17   2        0.26        7.65      3.41 o
   2  17   2       51.06       54.64      5.65 o
 -10   1   3       32.38       31.67      4.08 o
  -9   1   3       64.85       56.79      4.56 o
  -8   1   3      713.30      722.09     31.61 o
  -7   1   3        0.05        0.40      1.64 o
  -6   1   3      625.87      619.23     11.42 o
  -5   1   3      289.18      297.30      6.43 o
  -4   1   3     3201.52     3392.88     46.47 o
  -3   1   3     3664.65     3866.59     51.92 o
  -2   1   3     8885.45     9934.59    100.72 o
  -1   1   3     7325.53     8240.04     83.58 o
   0   1   3     5747.61     6496.90     65.92 o
   1   1   3     2684.96     2927.52     25.32 o
   2   1   3     3578.97     3808.74     36.33 o
   3   1   3      858.08      740.69     10.10 o
   4   1   3      564.86      468.58      6.93 o
   5   1   3     1665.86     1696.28     19.65 o
   6   1   3      212.58      206.47      4.73 o
   7   1   3      609.14      591.02      9.96 o
   8   1   3      120.04      110.43      4.25 o
   9   1   3       48.77       51.25      3.43 o
 -10   2   3        0.00        4.08      2.44 o
  -9   2   3        0.24        5.63      4.13 o
  -8   2   3       13.66       17.90      3.02 o
  -7   2   3       25.56       25.74      2.36 o
  -6   2   3       36.74       35.70      2.87 o
  -5   2   3       15.15       12.95      1.64 o
  -4   2   3     1081.25     1159.52     17.47 o
  -3   2   3      467.99      481.00      8.05 o
  -2   2   3      621.26      678.00      7.77 o
  -1   2   3      177.12      161.83      2.80 o
   0   2   3      134.70      135.56      1.90 o
   1   2   3       67.06       60.47      1.60 o
   2   2   3      758.67      800.20      9.49 o
   3   2   3       71.91      107.26      2.98 o
   4   2   3       88.86       85.31      2.54 o
   5   2   3       98.38       95.89      3.02 o
   6   2   3        4.85        7.53      1.66 o
   7   2   3       99.74       99.88      3.99 o
   8   2   3        2.64        5.05      2.16 o
   9   2   3        8.74        7.20      2.18 o
 -10   3   3       17.17       19.33      3.16 o
  -9   3   3       21.26       25.43      2.85 o
  -8   3   3      127.08      130.09      4.94 o
  -7   3   3       41.89       40.74      3.21 o
  -6   3   3      846.50      807.05     13.94 o
  -5   3   3     1170.26     1193.79     18.52 o
  -4   3   3     2197.46     2242.64     31.64 o
  -3   3   3      718.62      675.89     11.00 o
  -2   3   3     3031.30     3227.38     32.58 o
  -1   3   3     1222.14     1278.38     18.49 o
   0   3   3     2316.91     2425.22     25.44 o
   1   3   3     2043.53     2069.29     22.12 o
   2   3   3      424.67      333.62      4.71 o
   3   3   3     2972.51     3282.40     39.02 o
   4   3   3      671.75      688.96     12.21 o
   5   3   3      273.70      266.13      6.85 o
   6   3   3      351.69      311.42      8.06 o
   7   3   3      112.43      113.25      6.10 o
   8   3   3       71.95       64.65      4.04 o
  -9   4   3       30.53       30.44      2.88 o
  -8   4   3        6.39        8.32      2.14 o
  -7   4   3      168.55      171.97      5.31 o
  -6   4   3       47.02       43.02      2.20 o
  -5   4   3       43.61       33.64      1.69 o
  -4   4   3      288.38      260.32      4.53 o
  -3   4   3     1127.30     1177.76     15.11 o
  -2   4   3      156.98      161.03      3.51 o
  -1   4   3     1421.25     1480.18     18.08 o
   0   4   3      287.86      266.68      4.31 o
   1   4   3     2787.07     2894.73     34.24 o
   2   4   3       47.74       93.39      3.02 o
   3   4   3      287.50      273.04      6.09 o
   4   4   3      255.04      228.01      5.86 o
   5   4   3       58.87       50.16      3.02 o
   6   4   3      151.89      147.09      5.34 o
   7   4   3      102.14      102.12      4.89 o
   8   4   3       33.02       37.88      4.48 o
  -9   5   3       63.02       59.64      4.81 o
  -8   5   3        0.11        1.66      2.00 o
  -7   5   3       52.62       50.51      3.00 o
  -6   5   3      851.81      806.42     24.05 o
  -5   5   3       36.46       42.95      1.93 o
  -4   5   3      558.31      517.73      9.26 o
  -3   5   3      355.40      364.29      7.62 o
  -2   5   3      720.33      691.69      9.48 o
  -1   5   3       71.55      117.72      2.14 o
   0   5   3     1848.31     1843.00     22.43 o
   1   5   3      946.36      940.59     14.26 o
   2   5   3     2135.11     2193.81     30.79 o
   3   5   3      357.80      338.48      7.15 o
   4   5   3      382.47      363.58      7.98 o
   5   5   3       77.37       70.63      3.68 o
   6   5   3      192.44      176.78      6.03 o
   7   5   3        5.90       12.47      2.42 o
   8   5   3       23.52       25.23      3.18 o
  -9   6   3       77.32       75.13      7.35 o
  -8   6   3       41.98       44.27      4.28 o
  -7   6   3      200.70      178.76      8.35 o
  -6   6   3       94.16       88.52      3.65 o
  -5   6   3      468.17      455.75      8.94 o
  -4   6   3      244.31      243.34      4.03 o
  -3   6   3     1201.09     1195.04     13.69 o
  -2   6   3     2826.32     2954.54     31.20 o
  -1   6   3     2384.68     2688.64     28.46 o
   0   6   3     1801.34     1855.05     30.10 o
   1   6   3      101.24       70.67      2.65 o
   2   6   3      598.12      545.00      9.70 o
   3   6   3      368.73      307.40      6.81 o
   4   6   3      164.02      130.05      5.13 o
   5   6   3      151.44      136.82      4.93 o
   6   6   3      675.66      588.65     12.35 o
   7   6   3       76.40       69.80      5.04 o
   8   6   3       51.09       54.52      4.13 o
  -9   7   3       11.17       14.07      3.38 o
  -8   7   3       20.79       23.70      4.10 o
  -7   7   3        6.93        7.90      2.70 o
  -6   7   3       96.33       86.07      4.06 o
  -5   7   3        0.05        1.50      2.17 o
  -4   7   3      173.18      150.91      3.05 o
  -3   7   3        0.29        7.56      1.54 o
  -2   7   3      140.84      165.58      2.99 o
  -1   7   3     1887.51     2056.99     22.38 o
   0   7   3      341.46      372.76      7.02 o
   1   7   3       61.20       59.14      2.48 o
   2   7   3       30.00       20.40      1.82 o
   3   7   3       33.73       22.10      2.06 o
   4   7   3      334.25      330.34     13.31 o
   5   7   3       17.29       20.36      2.46 o
   6   7   3       13.55       14.37      2.45 o
   7   7   3       52.52       56.60      4.43 o
   8   7   3        0.04        6.09      3.45 o
  -9   8   3       37.25       35.24      4.51 o
  -8   8   3        8.61       11.91      2.73 o
  -7   8   3      207.46      208.73      8.09 o
  -6   8   3      207.40      203.65      5.88 o
  -5   8   3     1314.61     1286.40     21.48 o
  -4   8   3      108.60      104.24      3.22 o
  -3   8   3     1089.63     1073.01     12.82 o
  -2   8   3      818.02      815.29     10.10 o
  -1   8   3     1112.84      984.98     13.02 o
   0   8   3      646.21      579.23     12.41 o
   1   8   3     1138.79     1118.70     17.34 o
   2   8   3     1031.37     1025.20     16.50 o
   3   8   3     1011.65      989.77     16.50 o
   4   8   3      810.86      770.45     14.36 o
   5   8   3      222.00      218.55      6.58 o
   6   8   3       98.14       89.93      4.49 o
   7   8   3       45.26       54.21      4.13 o
   8   8   3       62.17       77.48      4.76 o
  -8   9   3       16.63       22.33      3.64 o
  -7   9   3       16.98       16.81      3.35 o
  -6   9   3       10.67       12.85      2.59 o
  -5   9   3       56.33       45.64      2.68 o
  -4   9   3      221.80      189.60     15.35 o
  -3   9   3        8.17        9.26      1.51 o
  -2   9   3       35.03       28.89      1.63 o
  -1   9   3       50.91       64.81      2.19 o
   0   9   3       27.14       15.05      1.41 o
   1   9   3       25.95       22.13      1.96 o
   2   9   3      397.62      411.52      8.64 o
   3   9   3        0.23        0.91      1.80 o
   4   9   3      131.89      126.39      6.64 o
   5   9   3       26.33       30.55      2.86 o
   6   9   3        0.29        4.97      2.12 o
   7   9   3        4.47        9.30      2.39 o
  -8  10   3        0.01        5.33      4.60 o
  -7  10   3      159.58      142.87      5.71 o
  -6  10   3      274.25      273.23      7.65 o
  -5  10   3      692.55      717.78     13.57 o
  -4  10   3      413.17      407.88      8.79 o
  -3  10   3      467.54      432.37     15.66 o
  -2  10   3      177.04      160.28      3.75 o
  -1  10   3      818.81      885.21     12.42 o
   0  10   3      662.73      655.65      9.90 o
   1  10   3      359.30      324.94      7.32 o
   2  10   3     1793.58     1795.71     27.05 o
   3  10   3       99.74      106.14      4.32 o
   4  10   3      335.88      315.83     13.88 o
   5  10   3      230.31      231.35      9.12 o
   6  10   3       35.73       47.60      3.55 o
   7  10   3       38.16       42.91      5.80 o
  -8  11   3       17.46       20.82      4.26 o
  -7  11   3       25.43       19.52      3.99 o
  -6  11   3        6.90        6.20      2.96 o
  -5  11   3      213.41      199.85      6.26 o
  -4  11   3       10.08        5.86      2.08 o
  -3  11   3        7.71        7.26      1.90 o
  -2  11   3       18.40       14.20      2.65 o
  -1  11   3       26.43       23.84      2.38 o
   0  11   3        3.63        4.69      1.71 o
   1  11   3       81.33       75.21      3.43 o
   2  11   3       34.30       30.16      2.73 o
   3  11   3      198.43      199.47      6.07 o
   4  11   3       12.69       11.93      2.33 o
   5  11   3        0.03        3.32      2.16 o
   6  11   3        0.41        5.16      2.31 o
   7  11   3        1.98        2.73      3.19 o
  -7  12   3      117.87      120.55      7.25 o
  -6  12   3       11.64        9.73      3.12 o
  -5  12   3      165.78      155.22      7.92 o
  -4  12   3        2.64        4.75      2.52 o
  -3  12   3      259.34      258.74      6.88 o
  -2  12   3      273.88      264.67      6.78 o
  -1  12   3      272.58      250.76      5.40 o
   0  12   3      439.71      414.97      9.60 o
   1  12   3      825.68      833.01     12.69 o
   2  12   3        0.22       -1.25      3.37 o
   3  12   3      365.70      348.19     16.46 o
   4  12   3       71.61       67.72      4.03 o
   5  12   3       77.85       91.40      6.64 o
   6  12   3       30.81       45.61      3.71 o
  -7  13   3       54.17       55.01      5.43 o
  -6  13   3        0.31        5.00      3.00 o
  -5  13   3       96.48       89.12      5.77 o
  -4  13   3       43.76       43.97      5.20 o
  -3  13   3        0.90        2.22      2.45 o
  -2  13   3       15.30       15.64      3.20 o
  -1  13   3       34.46       34.28      2.77 o
   0  13   3       12.01       12.79      1.75 o
   1  13   3       29.35       28.32      2.26 o
   2  13   3       21.10       21.25      2.29 o
   3  13   3       98.94       97.29      4.59 o
   4  13   3       30.63       27.83      3.08 o
   5  13   3        2.99        7.55      2.53 o
  -6  14   3        1.44        1.75      3.27 o
  -5  14   3       12.75       16.04      3.13 o
  -4  14   3       74.50       84.05      7.61 o
  -3  14   3      277.14      286.75     10.17 o
  -2  14   3       27.31       34.84      3.90 o
  -1  14   3       84.22       99.50      5.63 o
   0  14   3      138.34      143.34      5.32 o
   1  14   3       62.16       75.43      3.41 o
   2  14   3       77.26       78.24      3.62 o
   3  14   3       54.05       75.55      3.64 o
   4  14   3       26.19       34.84      3.49 o
   5  14   3       58.18       70.23      4.47 o
  -5  15   3       54.23       57.91      5.29 o
  -4  15   3       89.66       99.71      6.19 o
  -3  15   3       11.35        9.90      3.00 o
  -2  15   3        0.67        4.79      2.50 o
  -1  15   3       34.20       38.26      3.98 o
   0  15   3       99.25       81.16      6.07 o
   1  15   3       55.94       58.54      4.70 o
   2  15   3       45.39       48.66      3.18 o
   3  15   3       48.51       52.54      3.44 o
   4  15   3       36.31       46.12      3.32 o
  -4  16   3        2.30        9.23      3.59 o
  -3  16   3       56.89       69.27      5.44 o
  -2  16   3       12.96       20.68      5.11 o
  -1  16   3      103.46      108.96      8.44 o
   0  16   3        9.31       19.93      6.62 o
   1  16   3       56.30       64.19      4.99 o
   2  16   3       27.93       29.46      3.93 o
   3  16   3      116.09      142.41      9.10 o
  -3  17   3       86.05       97.56      6.36 o
  -2  17   3       58.13       67.66      5.48 o
  -1  17   3       47.09       49.87      8.07 o
   0  17   3       11.27        9.99      5.73 o
   1  17   3       97.37      113.13      6.75 o
   2  17   3       40.65       45.28      4.81 o
 -10   0   4       41.14       54.73      6.99 o
  -9   0   4       43.03       52.71      6.42 o
  -8   0   4      130.91      138.15      6.24 o
  -7   0   4      443.76      423.43     16.35 o
  -6   0   4        2.47        5.33      2.09 o
  -5   0   4     2188.45     2260.88     55.36 o
  -4   0   4       92.76       92.89      5.10 o
  -3   0   4       54.58       33.62      2.73 o
  -2   0   4     3771.05     4214.35     56.29 o
  -1   0   4     1000.75     1038.60     14.95 o
   0   0   4     2606.37     2883.28     39.06 o
   1   0   4     2949.33     3118.91     42.37 o
   2   0   4      350.81      339.25      5.34 o
   3   0   4      875.17      921.14     14.19 o
   4   0   4        0.08        3.79      1.46 o
   5   0   4      426.94      369.18     16.29 o
   6   0   4       56.60       56.60      3.29 o
   7   0   4      169.60      159.90      5.75 o
   8   0   4       12.51       12.67      3.09 o
 -10   1   4       26.77       32.97      4.18 o
  -9   1   4       55.41       48.96      4.46 o
  -8   1   4        0.39       -0.34      1.82 o
  -7   1   4       38.92       35.94      2.59 o
  -6   1   4        1.00        1.34      1.46 o
  -5   1   4        4.09        8.29      1.51 o
  -4   1   4       41.36       35.07      1.82 o
  -3   1   4       18.46       15.32      0.95 o
  -2   1   4     2845.50     2924.32     30.37 o
  -1   1   4      691.58      828.05      9.32 o
   0   1   4      144.79      173.82      2.58 o
   1   1   4      106.94      120.42      1.94 o
   2   1   4       62.50       49.05      1.29 o
   3   1   4        5.95        5.56      0.89 o
   4   1   4       13.88       16.67      1.28 o
   5   1   4       48.38       44.25      3.03 o
   6   1   4      246.11      248.73      4.88 o
   7   1   4       14.47       19.94      1.99 o
   8   1   4        3.72        4.29      1.56 o
 -10   2   4        1.52        2.78      2.56 o
  -9   2   4      137.19      141.96      8.00 o
  -8   2   4        1.54        5.23      2.44 o
  -7   2   4      271.89      263.53      6.79 o
  -6   2   4      112.82       99.36      4.61 o
  -5   2   4      892.58      844.46     13.98 o
  -4   2   4       85.53       71.68      2.27 o
  -3   2   4     2219.02     2212.75     23.55 o
  -2   2   4      183.57      171.14      2.64 o
  -1   2   4     5643.74     5722.78     65.57 o
   0   2   4     1481.65     1606.04     17.35 o
   1   2   4     1008.65     1042.36      9.88 o
   2   2   4      446.01      474.51      5.85 o
   3   2   4      116.28      101.47      2.31 o
   4   2   4      205.11      215.59      5.01 o
   5   2   4       95.86       80.45      3.92 o
   6   2   4       41.25       44.09      2.92 o
   7   2   4       71.91       70.31      3.03 o
   8   2   4       21.93       26.04      2.46 o
 -10   3   4       11.77       15.08      2.68 o
  -9   3   4       12.84       13.54      2.57 o
  -8   3   4        0.77        5.86      3.27 o
  -7   3   4       21.46       25.00      2.31 o
  -6   3   4      308.51      304.68      7.53 o
  -5   3   4       12.05       26.36      3.27 o
  -4   3   4        1.48        3.59      0.99 o
  -3   3   4      755.20      757.41      8.93 o
  -2   3   4        3.67        4.84      1.00 o
  -1   3   4       89.46       86.15      2.13 o
   0   3   4      591.66      566.12      6.08 o
   1   3   4      269.17      280.98      4.31 o
   2   3   4       77.32       82.71      1.91 o
   3   3   4      130.88      136.10      2.71 o
   4   3   4      160.94      166.87      4.34 o
   5   3   4      176.99      170.69      5.54 o
   6   3   4       31.05       27.93      3.33 o
   7   3   4       52.23       49.18      3.54 o
   8   3   4       13.72       13.39      2.25 o
  -9   4   4       60.23       67.12      3.99 o
  -8   4   4        1.53        2.41      1.83 o
  -7   4   4      200.18      187.00      4.65 o
  -6   4   4        7.65        7.63      1.55 o
  -5   4   4      240.61      227.73      4.46 o
  -4   4   4       15.54       11.57      1.09 o
  -3   4   4     1542.59     1462.17     18.38 o
  -2   4   4       68.67       72.58      2.70 o
  -1   4   4     1554.97     1590.23     23.14 o
   0   4   4      103.99       86.02      2.57 o
   1   4   4      258.40      193.33      3.69 o
   2   4   4      478.72      493.37      7.74 o
   3   4   4       16.12       16.17      2.69 o
   4   4   4       10.57        7.68      1.64 o
   5   4   4        5.25        5.42      2.29 o
   6   4   4       16.81       16.31      2.38 o
   7   4   4        1.19        1.61      1.85 o
   8   4   4        1.66        0.11      3.03 o
  -9   5   4       13.71       14.19      2.62 o
  -8   5   4       53.50       56.85      3.37 o
  -7   5   4        5.29        4.71      1.48 o
  -6   5   4      253.61      232.27      7.08 o
  -5   5   4       58.34       64.05      2.05 o
  -4   5   4      709.81      710.09     10.36 o
  -3   5   4      125.64      102.67      2.59 o
  -2   5   4      113.75       94.72      3.89 o
  -1   5   4      663.78      742.25     12.30 o
   0   5   4      565.29      529.89      7.76 o
   1   5   4        1.29        0.76      0.93 o
   2   5   4     1530.98     1629.76     23.89 o
   3   5   4        6.62       11.70      1.83 o
   4   5   4       83.47       84.42      3.67 o
   5   5   4        0.17        2.56      1.81 o
   6   5   4        6.41        5.85      2.23 o
   7   5   4       24.61       30.04      3.45 o
   8   5   4        4.48        8.38      2.51 o
  -9   6   4       35.91       33.30      4.05 o
  -8   6   4       17.38       19.03      3.16 o
  -7   6   4      141.85      147.58      6.20 o
  -6   6   4       50.07       61.20      3.13 o
  -5   6   4      169.07      148.47      3.87 o
  -4   6   4       46.17       43.76      2.27 o
  -3   6   4     1398.27     1427.52     18.38 o
  -2   6   4        7.34        6.47      0.98 o
  -1   6   4     2380.20     2399.15     29.03 o
   0   6   4       61.37       59.57      2.24 o
   1   6   4      226.08      246.17      5.45 o
   2   6   4       13.79       13.21      1.69 o
   3   6   4       36.38       33.18      2.35 o
   4   6   4       96.18       90.94      8.89 o
   5   6   4        5.96        5.09      2.03 o
   6   6   4      130.96      118.52      5.08 o
   7   6   4       17.23       19.75      2.93 o
   8   6   4        7.18        7.39      2.70 o
  -9   7   4       54.13       55.50      7.09 o
  -8   7   4       96.19      101.75      6.03 o
  -7   7   4        1.97        6.60      2.39 o
  -6   7   4      168.59      162.46      4.49 o
  -5   7   4       87.90       76.45      4.42 o
  -4   7   4      346.07      316.26      5.95 o
  -3   7   4       78.96       70.94      2.41 o
  -2   7   4       64.60       40.12      1.92 o
  -1   7   4      238.91      229.54      4.08 o
   0   7   4      272.87      247.63      4.82 o
   1   7   4      177.78      169.50      4.48 o
   2   7   4      246.52      225.65      5.64 o
   3   7   4       44.38       36.61      2.56 o
   4   7   4       38.56       36.61      3.22 o
   5   7   4        3.36        1.38      1.97 o
   6   7   4       86.43       68.16      3.96 o
   7   7   4       10.13       10.46      2.57 o
  -9   8   4        1.13        6.06      4.90 o
  -8   8   4        1.13        3.17      3.60 o
  -7   8   4       51.15       46.21      3.38 o
  -6   8   4       64.85       58.82      2.97 o
  -5   8   4      167.41      165.27      4.36 o
  -4   8   4        0.39        2.70      1.54 o
  -3   8   4      173.92      154.27      3.80 o
  -2   8   4      104.27      116.93      3.11 o
  -1   8   4        2.97        4.49      1.09 o
   0   8   4        0.02        2.92      1.37 o
   1   8   4      228.69      212.04      5.35 o
   2   8   4       49.87       43.94      2.60 o
   3   8   4       72.72       65.59      6.16 o
   4   8   4      121.49      118.10      4.62 o
   5   8   4      214.10      189.57      6.30 o
   6   8   4       56.22       54.72      3.81 o
   7   8   4       32.40       28.96      3.21 o
  -8   9   4      114.90      125.76      7.14 o
  -7   9   4        3.05        2.65      4.75 o
  -6   9   4        8.54        8.51      2.42 o
  -5   9   4      296.55      292.71      6.29 o
  -4   9   4      519.73      476.54     12.40 o
  -3   9   4      273.88      235.65      5.16 o
  -2   9   4     1425.20     1430.39     18.98 o
  -1   9   4       32.03       31.20      4.13 o
   0   9   4      335.64      319.65      6.85 o
   1   9   4       74.49       72.84      3.42 o
   2   9   4       47.67       49.08      2.79 o
   3   9   4      359.13      336.52     16.87 o
   4   9   4        0.78        4.63      2.13 o
   5   9   4        8.29        9.79      2.41 o
   6   9   4        0.11        1.46      2.25 o
   7   9   4        2.14        5.37      2.19 o
  -8  10   4        9.30       18.02      3.42 o
  -7  10   4        0.00        3.22      2.70 o
  -6  10   4       24.47       19.66      2.83 o
  -5  10   4       35.43       34.48      3.53 o
  -4  10   4       50.93       53.90      3.29 o
  -3  10   4      144.36      132.33      8.59 o
  -2  10   4       13.21       13.23      1.86 o
  -1  10   4      204.48      204.54      4.36 o
   0  10   4       10.93       11.43      1.35 o
   1  10   4       87.50       80.13      5.57 o
   2  10   4      173.68      180.18      8.78 o
   3  10   4      173.47      174.06      5.68 o
   4  10   4      165.64      157.33      6.12 o
   5  10   4       11.54       13.73      2.57 o
   6  10   4      104.53       89.63      4.67 o
   7  10   4        4.16        7.05      3.64 o
  -8  11   4       54.64       68.39     10.57 o
  -7  11   4       19.69       23.34      3.71 o
  -6  11   4      195.63      208.89     15.26 o
  -5  11   4        0.17        3.02      2.13 o
  -4  11   4       56.08       52.96      4.49 o
  -3  11   4       52.94       55.69      4.75 o
  -2  11   4      714.95      697.46     23.33 o
  -1  11   4       19.48       14.08      3.00 o
   0  11   4      189.34      173.94      4.35 o
   1  11   4      289.33      283.03      7.06 o
   2  11   4       79.57       82.72      3.97 o
   3  11   4        0.94        5.19      1.97 o
   4  11   4        3.87        4.03      2.17 o
   5  11   4       46.72       49.55      3.93 o
   6  11   4        9.40        8.90      3.40 o
  -7  12   4        0.27        0.66      2.98 o
  -6  12   4       17.30       22.96      3.30 o
  -5  12   4        4.43        9.40      2.79 o
  -4  12   4       37.37       31.97      3.84 o
  -3  12   4        1.41        2.47      2.55 o
  -2  12   4        1.68        1.01      2.66 o
  -1  12   4        0.03        0.79      2.56 o
   0  12   4      106.38      102.25      4.04 o
   1  12   4        7.47        7.17      1.66 o
   2  12   4       41.42       40.27      4.37 o
   3  12   4       52.71       46.93      3.58 o
   4  12   4       36.85       35.22      3.70 o
   5  12   4        7.28       14.43      2.74 o
   6  12   4       23.71       31.72      3.67 o
  -6  13   4      136.57      132.56      7.37 o
  -5  13   4        4.81        8.61      3.22 o
  -4  13   4      284.57      275.77      9.83 o
  -3  13   4       36.48       24.03      3.38 o
  -2  13   4      105.83      108.76      5.83 o
  -1  13   4       47.96       46.67      6.39 o
   0  13   4      184.88      178.82      9.91 o
   1  13   4        0.23        4.74      2.50 o
   2  13   4       95.59      101.30      4.79 o
   3  13   4       79.81       86.05      4.43 o
   4  13   4       11.21        9.45      2.37 o
   5  13   4       37.01       33.73      3.60 o
  -6  14   4       10.87        8.84      7.10 o
  -5  14   4        2.45        1.43      2.74 o
  -4  14   4       14.52       17.99      3.39 o
  -3  14   4       36.13       40.94      5.38 o
  -2  14   4        0.97        5.39      2.93 o
  -1  14   4       41.56       31.42      3.89 o
   0  14   4       24.61       23.93      3.58 o
   1  14   4        2.43        3.37      2.77 o
   2  14   4        1.44        6.84      3.47 o
   3  14   4        7.21       10.69      3.14 o
   4  14   4        2.26       10.05      9.66 o
  -5  15   4        0.00        0.84      3.46 o
  -4  15   4      159.89      165.63      8.13 o
  -3  15   4        0.06        2.78      2.64 o
  -2  15   4      170.78      176.64      8.10 o
  -1  15   4       20.41       24.27      3.64 o
   0  15   4       65.10       68.05      5.06 o
   1  15   4       29.86       33.96      3.75 o
   2  15   4        9.09       18.53      6.06 o
   3  15   4       39.30       43.09      3.52 o
   4  15   4        0.48        8.41      5.33 o
  -4  16   4       16.87       23.73      4.40 o
  -3  16   4        0.06       -0.28      5.06 o
  -2  16   4        1.29        4.11      3.54 o
  -1  16   4       20.11       24.00      3.94 o
   0  16   4        3.03        4.71      3.57 o
   1  16   4        0.41        1.95      3.14 o
   2  16   4        2.72        7.70      3.62 o
  -2  17   4        7.95       12.87      3.47 o
  -1  17   4       16.20       16.46      3.55 o
   0  17   4       38.57       42.20      4.53 o
   1  17   4       24.69       27.73      6.01 o
 -10   1   5        9.30       15.71      3.26 o
  -9   1   5        4.42        6.46      2.81 o
  -8   1   5       87.16       90.40      4.21 o
  -7   1   5       17.35       17.62      2.20 o
  -6   1   5      187.92      181.51      5.19 o
  -5   1   5      260.70      274.46      5.33 o
  -4   1   5       44.41       46.01      1.57 o
  -3   1   5       41.26       32.97      1.30 o
  -2   1   5      306.24      319.44      5.30 o
  -1   1   5      642.46      685.08      7.55 o
   0   1   5      240.58      215.02      3.20 o
   1   1   5      115.70      143.58      2.59 o
   2   1   5      950.53     1022.85     10.15 o
   3   1   5        0.27        3.20      1.03 o
   4   1   5      831.67      801.38     10.72 o
   5   1   5      186.85      173.69      3.88 o
   6   1   5      869.64      868.47     11.15 o
   7   1   5        0.37        2.25      1.29 o
   8   1   5      195.31      209.10      6.32 o
 -10   2   5        9.61       15.82      5.59 o
  -9   2   5       37.32       35.42      3.80 o
  -8   2   5       11.28       10.11      2.22 o
  -7   2   5        0.24        1.69      2.49 o
  -6   2   5       16.54       20.16      2.05 o
  -5   2   5        7.30       11.77      2.02 o
  -4   2   5        0.15        2.45      0.81 o
  -3   2   5     1402.32     1547.46     16.97 o
  -2   2   5       14.92       22.76      1.48 o
  -1   2   5     1059.12     1201.80     13.38 o
   0   2   5      603.50      693.26      7.77 o
   1   2   5      530.88      524.16      5.71 o
   2   2   5      410.88      456.60      5.33 o
   3   2   5       18.06       17.62      1.11 o
   4   2   5       11.83       12.35      1.59 o
   5   2   5        3.94        1.00      1.46 o
   6   2   5       15.26       11.89      1.87 o
   7   2   5       19.17       17.80      2.31 o
   8   2   5        0.02        2.05      1.78 o
  -9   3   5        0.75       -0.08      2.24 o
  -8   3   5       92.80       93.60      8.35 o
  -7   3   5        0.53        2.52      2.18 o
  -6   3   5        4.01        5.72      1.68 o
  -5   3   5       10.32       10.92      2.15 o
  -4   3   5      156.92      140.40      3.12 o
  -3   3   5      112.59      130.77      2.51 o
  -2   3   5      406.32      470.35      6.90 o
  -1   3   5        0.52        2.90      1.00 o
   0   3   5      229.19      235.34      3.73 o
   1   3   5      765.90      820.31      8.26 o
   2   3   5     1062.82     1107.39     14.05 o
   3   3   5       67.97       63.68      2.87 o
   4   3   5      418.54      395.53      7.63 o
   5   3   5       19.11       16.42      2.30 o
   6   3   5      242.35      242.88      6.05 o
   7   3   5        0.17        0.81      1.82 o
   8   3   5      164.32      169.48      5.65 o
  -9   4   5       13.45       14.42      2.81 o
  -8   4   5        0.59        2.18      2.21 o
  -7   4   5       86.61       79.59      3.02 o
  -6   4   5       15.20       13.66      1.30 o
  -5   4   5      170.24      188.06      3.72 o
  -4   4   5        5.79        7.10      0.91 o
  -3   4   5      130.22      108.55      2.57 o
  -2   4   5      110.59      129.01      4.22 o
  -1   4   5      163.73      162.26      3.41 o
   0   4   5      420.52      463.54      5.36 o
   1   4   5       37.86       36.75      1.58 o
   2   4   5       18.11       17.26      1.77 o
   3   4   5       52.93       46.45      2.30 o
   4   4   5       66.59       69.84      4.43 o
   5   4   5       98.47       94.95      4.32 o
   6   4   5        2.61        4.61      2.30 o
   7   4   5      127.54      124.45      9.73 o
   8   4   5       10.73       13.42      3.27 o
  -9   5   5        3.98       11.92      3.67 o
  -8   5   5       93.09       95.08      4.26 o
  -7   5   5       52.57       48.15      2.35 o
  -6   5   5      251.10      244.91      5.98 o
  -5   5   5        5.98        5.40      1.10 o
  -4   5   5        5.23        4.16      1.11 o
  -3   5   5       47.27       38.44      1.60 o
  -2   5   5       35.22       38.40      2.23 o
  -1   5   5       34.31       36.52      2.23 o
   0   5   5      211.57      233.04      4.37 o
   1   5   5      347.56      383.10      6.54 o
   2   5   5        9.77       12.56      2.29 o
   3   5   5       57.20       53.66      3.17 o
   4   5   5      320.21      298.22      9.47 o
   5   5   5      110.92      102.46      4.65 o
   6   5   5       32.56       38.41      3.24 o
   7   5   5        0.71        5.47      2.27 o
  -9   6   5        2.26        2.84      4.17 o
  -8   6   5        0.02        3.39      2.75 o
  -7   6   5       79.03       79.18      3.34 o
  -6   6   5        3.74        4.92      1.48 o
  -5   6   5       96.46       83.55      2.93 o
  -4   6   5        5.20        7.04      1.34 o
  -3   6   5        3.93        7.73      2.43 o
  -2   6   5      128.34      125.13      4.12 o
  -1   6   5       93.73       89.78      3.52 o
   0   6   5      261.04      276.09      5.07 o
   1   6   5        5.84        5.04      1.33 o
   2   6   5      225.74      226.80      5.67 o
   3   6   5      173.97      157.29      5.05 o
   4   6   5       50.39       53.84      3.15 o
   5   6   5      563.33      523.57     11.35 o
   6   6   5       64.73       63.95      3.95 o
   7   6   5      128.36      116.30      5.42 o
  -9   7   5        3.74        5.08      2.97 o
  -8   7   5       47.54       49.68      4.88 o
  -7   7   5        0.00        1.71      2.02 o
  -6   7   5      147.15      141.34      5.21 o
  -5   7   5        0.75        2.14      1.76 o
  -4   7   5       32.76       24.07      2.24 o
  -3   7   5        0.05       -1.20      2.51 o
  -2   7   5      609.57      638.93     13.81 o
  -1   7   5      294.16      277.14      5.03 o
   0   7   5        0.47        1.03      1.12 o
   1   7   5       41.70       53.97      2.67 o
   2   7   5       26.01       29.87      2.26 o
   3   7   5       43.12       37.02      3.97 o
   4   7   5       97.23       96.42      4.17 o
   5   7   5        0.05       -0.25      3.06 o
   6   7   5       86.72       82.35      5.43 o
   7   7   5        0.20       -0.88      2.31 o
  -8   8   5        3.60        6.41      2.95 o
  -7   8   5       20.26       24.38      3.53 o
  -6   8   5       77.60       66.16      3.71 o
  -5   8   5       19.52       20.59      2.98 o
  -4   8   5       34.62       31.56      2.56 o
  -3   8   5        9.72       13.55      1.93 o
  -2   8   5        4.00        2.55      1.64 o
  -1   8   5       63.61       68.23      3.45 o
   0   8   5        0.45        2.07      1.30 o
   1   8   5      246.57      249.01      6.64 o
   2   8   5       17.36       19.51      2.93 o
   3   8   5      763.90      759.28     13.90 o
   4   8   5       50.16       41.29      3.13 o
   5   8   5      237.19      212.40      6.83 o
   6   8   5        0.00        1.07      3.16 o
   7   8   5      147.91      156.42     11.89 o
  -8   9   5       19.79       30.10      4.32 o
  -7   9   5       17.32       15.87      3.09 o
  -6   9   5       16.65       13.18      2.79 o
  -5   9   5      154.30      154.14      5.58 o
  -4   9   5       23.82       25.05      2.96 o
  -3   9   5       41.07       29.83      3.53 o
  -2   9   5      257.70      227.59      8.44 o
  -1   9   5      166.40      184.71      5.65 o
   0   9   5       53.69       54.83      2.72 o
   1   9   5      489.22      438.85     15.31 o
   2   9   5       79.09       78.28      4.62 o
   3   9   5      231.46      227.93      6.59 o
   4   9   5       31.56       27.98      3.44 o
   5   9   5        3.36        5.71      3.01 o
   6   9   5        9.92       13.63      2.66 o
  -8  10   5        3.23        4.86      4.75 o
  -7  10   5       12.25       15.81      3.64 o
  -6  10   5        0.01        2.28      2.89 o
  -5  10   5        0.02       -0.86      2.19 o
  -4  10   5        0.31        3.34      2.23 o
  -3  10   5        0.89       -1.17      1.62 o
  -2  10   5       45.26       44.22      4.17 o
  -1  10   5       94.03       87.67      5.20 o
   0  10   5        0.89       -1.04      2.20 o
   1  10   5      229.17      222.78      6.04 o
   2  10   5      332.03      320.84      7.79 o
   3  10   5      213.93      210.67     10.30 o
   4  10   5        0.09        1.09      2.30 o
   5  10   5      177.49      185.79     10.56 o
   6  10   5        1.50        0.76      2.33 o
  -7  11   5        0.07       -2.13      2.30 o
  -6  11   5       89.93       85.34      7.51 o
  -5  11   5        9.43       10.02      2.60 o
  -4  11   5       30.86       27.03      2.93 o
  -3  11   5      175.25      169.06      6.01 o
  -2  11   5        2.52        3.92      2.32 o
  -1  11   5       84.86       63.46      4.54 o
   0  11   5       48.32       41.36      6.77 o
   1  11   5        7.61        5.83      3.14 o
   2  11   5      178.70      179.93      7.59 o
   3  11   5       70.08       71.02      5.29 o
   4  11   5        7.87        7.28      2.79 o
   5  11   5       29.99       34.69      3.49 o
   6  11   5        0.00        1.47      2.51 o
  -7  12   5       73.19       81.59      6.61 o
  -6  12   5       41.35       37.59      3.44 o
  -5  12   5      103.20       95.92      5.90 o
  -4  12   5        0.02        0.66      2.94 o
  -3  12   5       39.69       40.03      4.07 o
  -2  12   5       32.71       28.54      7.71 o
  -1  12   5      148.57      138.38     10.77 o
   0  12   5      195.08      185.44      7.78 o
   1  12   5       52.69       56.63      4.72 o
   2  12   5      156.80      152.75      8.93 o
   3  12   5       67.57       67.36      5.08 o
   4  12   5        0.40        0.47      2.24 o
   5  12   5       64.32       67.87      4.24 o
  -6  13   5        0.03        0.86      3.07 o
  -5  13   5       12.99       10.47      2.96 o
  -4  13   5       10.76        9.19      6.32 o
  -3  13   5       32.69       32.27      3.61 o
  -2  13   5        0.06       -0.87      3.27 o
  -1  13   5       95.73       94.46      7.97 o
   0  13   5       77.50       70.95      5.26 o
   1  13   5      266.24      235.68     17.97 o
   2  13   5        0.13        3.00      3.37 o
   3  13   5       62.91       67.43      5.18 o
   4  13   5       15.62       15.01      3.69 o
  -6  14   5        0.17        1.56      3.26 o
  -5  14   5        3.72        3.18      3.16 o
  -4  14   5       48.31       49.89      4.49 o
  -3  14   5       10.10       12.83      3.22 o
  -2  14   5       22.96       21.52      3.72 o
  -1  14   5        6.56        9.99      2.91 o
   0  14   5        0.01        4.70      2.59 o
   1  14   5       28.97       40.24      4.14 o
   2  14   5       36.47       37.02      4.34 o
   3  14   5       17.23       21.03      3.82 o
   4  14   5       28.67       30.48      6.26 o
  -5  15   5        0.07        1.48      3.10 o
  -4  15   5        4.06        2.80      3.31 o
  -3  15   5       30.94       33.45      4.25 o
  -2  15   5        3.15        6.77      2.81 o
  -1  15   5        9.47       12.20      3.47 o
   0  15   5       18.81       20.26      3.54 o
   1  15   5       15.59       26.80      6.27 o
   2  15   5       76.20       88.68     12.35 o
   3  15   5        4.48        6.97      3.00 o
  -3  16   5        1.72       -0.09      3.69 o
  -2  16   5       56.06       51.87      5.18 o
  -1  16   5       16.16       18.83      3.62 o
   0  16   5       49.46       50.08      4.87 o
   1  16   5       97.20      105.54      6.68 o
   2  16   5      105.85       90.93      6.46 o
  -9   0   6       11.32       13.81      3.10 o
  -8   0   6       31.08       31.64      3.72 o
  -7   0   6       18.78       15.17      2.01 o
  -6   0   6       49.74       53.49      3.02 o
  -5   0   6      481.31      490.67      9.26 o
  -4   0   6       42.83       43.92      2.19 o
  -3   0   6      830.71      741.64     11.88 o
  -2   0   6      583.19      625.57     10.22 o
  -1   0   6     4015.87     4270.68     57.67 o
   0   0   6     3228.45     3668.93     50.05 o
   1   0   6     4361.91     4553.52     61.80 o
   2   0   6      184.94      184.46      4.77 o
   3   0   6     2843.94     2846.88     40.42 o
   4   0   6        0.17        1.32      2.34 o
   5   0   6      630.00      614.91     15.61 o
   6   0   6        3.57        2.21      3.06 o
   7   0   6      256.09      268.93     14.24 o
  -9   1   6        6.86        5.65      2.51 o
  -8   1   6        4.84        6.49      2.09 o
  -7   1   6       41.45       38.62      2.49 o
  -6   1   6        0.00        0.30      1.13 o
  -5   1   6        2.09        6.88      1.41 o
  -4   1   6      228.94      236.21      4.00 o
  -3   1   6      856.13      837.11     10.01 o
  -2   1   6      519.42      501.78      6.04 o
  -1   1   6        1.21        7.19      0.97 o
   0   1   6       34.02       36.01      1.34 o
   1   1   6        6.26        8.90      0.94 o
   2   1   6        0.05        3.56      0.81 o
   3   1   6       35.48       35.89      1.74 o
   4   1   6      583.15      567.75      8.53 o
   5   1   6      162.65      154.22      4.20 o
   6   1   6       10.45        8.34      1.66 o
   7   1   6        0.43        1.03      1.66 o
  -9   2   6        0.02        4.48      2.62 o
  -8   2   6        4.68        6.57      2.25 o
  -7   2   6       33.46       32.10      2.34 o
  -6   2   6        0.14        0.36      1.24 o
  -5   2   6      522.26      458.92      6.64 o
  -4   2   6      148.56      127.19      2.71 o
  -3   2   6     2729.01     2964.02     31.34 o
  -2   2   6      781.94      793.22      9.39 o
  -1   2   6     4319.97     4689.97     48.55 o
   0   2   6      133.53      100.43      2.35 o
   1   2   6     2506.73     2433.79     24.32 o
   2   2   6       97.48      101.64      2.19 o
   3   2   6     3159.90     3205.63     28.93 o
   4   2   6       57.20       48.65      2.87 o
   5   2   6     1733.23     1776.75     21.22 o
   6   2   6        8.45        8.31      1.64 o
   7   2   6      157.74      150.44      6.36 o
  -9   3   6        5.54       10.42      4.40 o
  -8   3   6       11.00       17.74      2.17 o
  -7   3   6        0.70        0.87      1.67 o
  -6   3   6       14.46       16.67      1.97 o
  -5   3   6       31.18       29.32      2.16 o
  -4   3   6        1.60        5.31      0.93 o
  -3   3   6       23.28       20.80      1.47 o
  -2   3   6       38.41       40.05      1.95 o
  -1   3   6      311.16      327.23      5.65 o
   0   3   6     1126.90     1208.96     14.01 o
   1   3   6       93.87      117.45      2.55 o
   2   3   6      149.76      127.38      2.46 o
   3   3   6       15.58       16.15      1.64 o
   4   3   6      379.51      373.84      6.50 o
   5   3   6      348.33      350.67      6.67 o
   6   3   6       50.33       50.09      2.97 o
   7   3   6        1.18        1.81      1.74 o
  -9   4   6        0.93       -0.19      2.77 o
  -8   4   6       10.53        7.33      2.39 o
  -7   4   6       43.61       37.31      2.33 o
  -6   4   6       15.78       15.55      1.97 o
  -5   4   6       49.34       51.19      2.08 o
  -4   4   6      126.18      111.46      2.79 o
  -3   4   6      108.44       76.96      3.15 o
  -2   4   6      827.19      808.44     11.18 o
  -1   4   6      687.47      642.21      9.46 o
   0   4   6      225.34      223.75      3.81 o
   1   4   6     2618.62     2663.88     23.94 o
   2   4   6      145.02      143.96      2.65 o
   3   4   6      879.48      839.58     10.91 o
   4   4   6      279.77      266.22      5.28 o
   5   4   6      384.67      382.91      7.73 o
   6   4   6       45.66       34.12      2.54 o
   7   4   6      249.99      266.01      8.64 o
  -9   5   6        5.99        6.80      3.10 o
  -8   5   6        3.23        8.05      2.41 o
  -7   5   6        2.31        0.31      2.09 o
  -6   5   6        5.82        9.20      3.24 o
  -5   5   6        8.75       10.38      1.82 o
  -4   5   6      545.30      530.13     12.07 o
  -3   5   6       39.01       39.10      2.55 o
  -2   5   6     1920.82     1940.71     28.75 o
  -1   5   6       86.01       85.66      3.39 o
   0   5   6     1012.41      989.47     10.40 o
   1   5   6      584.58      608.48      7.88 o
   2   5   6     1241.17     1175.70     13.16 o
   3   5   6       18.85       22.49      2.38 o
   4   5   6     1026.51      980.88     17.21 o
   5   5   6        1.29        1.83      3.58 o
   6   5   6      181.00      171.96      8.01 o
   7   5   6       15.73       20.52      2.41 o
  -9   6   6        0.84       -3.11      3.11 o
  -8   6   6       25.30       22.58      3.54 o
  -7   6   6        2.28        2.50      2.07 o
  -6   6   6      129.62      116.79      4.63 o
  -5   6   6        5.54        4.82      1.80 o
  -4   6   6      130.09      121.50      4.45 o
  -3   6   6      199.08      185.19      5.46 o
  -2   6   6      655.25      667.19     12.26 o
  -1   6   6      318.76      266.56      6.61 o
   0   6   6      175.47      156.81      4.95 o
   1   6   6      759.17      702.58     10.70 o
   2   6   6      561.74      559.82     14.23 o
   3   6   6      389.03      353.00      8.19 o
   4   6   6       43.82       41.06      3.07 o
   5   6   6      328.38      320.32      8.66 o
   6   6   6       12.68       15.28      5.16 o
   7   6   6      137.51      138.26     10.19 o
  -9   7   6        0.26        3.43      3.65 o
  -8   7   6       15.52       18.43      3.48 o
  -7   7   6        9.86        7.06      3.19 o
  -6   7   6       87.86       87.64      5.38 o
  -5   7   6        3.86        6.98      2.16 o
  -4   7   6      297.91      269.12      7.05 o
  -3   7   6       28.16       27.57      3.94 o
  -2   7   6     1005.02      995.94     16.96 o
  -1   7   6        7.50        7.59      2.08 o
   0   7   6     1467.28     1442.16     22.97 o
   1   7   6       29.82       36.44      2.19 o
   2   7   6     1950.76     1816.90     67.06 o
   3   7   6      186.25      171.30      5.92 o
   4   7   6      392.46      408.88     10.55 o
   5   7   6        8.91        9.49      2.17 o
   6   7   6      231.15      250.67      8.42 o
  -8   8   6       13.66       13.04      5.00 o
  -7   8   6        0.25        0.56      2.03 o
  -6   8   6      176.49      170.26      6.29 o
  -5   8   6        0.49       -1.89      1.89 o
  -4   8   6      137.79      129.33      5.01 o
  -3   8   6        0.04        0.69      1.98 o
  -2   8   6        0.56        4.04      1.89 o
  -1   8   6        4.90        8.11      1.88 o
   0   8   6      208.37      192.03      7.30 o
   1   8   6      187.25      136.40     13.47 o
   2   8   6      360.35      354.94      8.13 o
   3   8   6       63.16       65.29      3.50 o
   4   8   6        8.58       12.04      2.42 o
   5   8   6        3.09        4.63      2.17 o
   6   8   6       18.02       19.63      3.08 o
  -8   9   6       26.84       31.63      4.34 o
  -7   9   6        0.62        2.91      3.48 o
  -6   9   6      162.73      158.90      5.99 o
  -5   9   6        0.37        0.26      1.69 o
  -4   9   6      475.74      467.49     12.89 o
  -3   9   6      123.80      120.43      4.94 o
  -2   9   6      582.01      529.07     20.67 o
  -1   9   6      119.70      100.73      4.47 o
   0   9   6      953.81      946.11     30.48 o
   1   9   6       27.90       34.29      4.86 o
   2   9   6     1586.65     1521.82     42.82 o
   3   9   6       34.77       41.63      3.13 o
   4   9   6      437.28      399.19      9.73 o
   5   9   6        4.69        5.84      3.16 o
   6   9   6      327.35      341.75      9.79 o
  -8  10   6        2.03        8.59      3.21 o
  -7  10   6        4.74       12.78      4.85 o
  -6  10   6        0.25       -0.33      2.26 o
  -5  10   6       71.92       65.70      3.96 o
  -4  10   6      123.27      117.60      5.03 o
  -3  10   6       29.34       23.67      2.72 o
  -2  10   6      150.73      124.56      6.80 o
  -1  10   6        8.42       13.56      2.42 o
   0  10   6       76.59       69.60      4.74 o
   1  10   6       17.78       17.66      3.80 o
   2  10   6       98.53       90.29      7.24 o
   3  10   6       16.27       16.13      3.38 o
   4  10   6        0.41        4.88      2.36 o
   5  10   6       21.83       20.17      2.73 o
  -7  11   6       31.10       35.01      9.02 o
  -6  11   6       14.25       15.71      2.85 o
  -5  11   6       28.87       24.00      3.46 o
  -4  11   6       78.45       81.28      4.52 o
  -3  11   6      172.15      173.81      6.40 o
  -2  11   6      321.70      298.12     13.51 o
  -1  11   6        1.70        2.95      2.87 o
   0  11   6      921.65      971.13     21.68 o
   1  11   6      130.79      144.15     13.10 o
   2  11   6      278.26      257.76      9.45 o
   3  11   6       71.57       70.99      6.39 o
   4  11   6      313.12      336.61     11.62 o
   5  11   6        1.60        2.53      2.92 o
  -7  12   6        2.03        5.26      3.84 o
  -6  12   6        3.38        3.71      2.64 o
  -5  12   6       20.06       22.94      3.20 o
  -4  12   6       62.27       54.08      3.88 o
  -3  12   6       10.99       16.47      3.42 o
  -2  12   6       46.13       45.78      4.19 o
  -1  12   6        4.97        4.43      2.48 o
   0  12   6        1.63        0.42      2.60 o
   1  12   6      126.80      115.07     13.85 o
   2  12   6        7.89       11.01      3.19 o
   3  12   6       23.67       16.03      4.95 o
   4  12   6        5.01        8.72      6.85 o
  -6  13   6       14.54       23.36      3.77 o
  -5  13   6       78.47       69.59      7.92 o
  -4  13   6       43.36       53.39      4.87 o
  -3  13   6       29.43       31.03      4.83 o
  -2  13   6       36.70       36.46     12.39 o
  -1  13   6      147.72      130.71      7.77 o
   0  13   6      162.45      158.98      7.42 o
   1  13   6      241.31      246.60      9.65 o
   2  13   6      167.12      172.80      8.15 o
   3  13   6        0.51        3.71      2.60 o
   4  13   6      138.82      143.27      7.86 o
  -5  14   6       28.67       32.03      3.91 o
  -4  14   6        0.84        5.58      4.04 o
  -3  14   6       60.91       61.62      6.16 o
  -2  14   6        7.40       13.77      3.37 o
  -1  14   6       65.26       71.92      9.53 o
   0  14   6       43.18       35.58      4.43 o
   1  14   6       96.35      101.23      6.42 o
   2  14   6        2.05        4.97      2.65 o
   3  14   6       79.17       85.10      6.18 o
  -4  15   6       10.98        8.99      3.80 o
  -3  15   6      115.80      117.10      7.12 o
  -2  15   6       41.49       56.87      5.18 o
  -1  15   6       92.97       89.43      7.62 o
   0  15   6       11.34       21.42      5.56 o
   1  15   6       56.95       63.43      5.49 o
   2  15   6       49.54       68.89      9.50 o
  -2  16   6        3.24        5.75      3.18 o
  -1  16   6      120.96      113.17     12.77 o
   0  16   6        0.00        4.46      3.29 o
  -9   1   7        1.20        4.99      2.14 o
  -8   1   7      312.98      316.93      7.42 o
  -7   1   7      177.82      170.01      4.30 o
  -6   1   7      508.48      491.74      8.49 o
  -5   1   7      103.40       93.19      2.55 o
  -4   1   7      638.13      637.01      7.77 o
  -3   1   7       21.22       21.43      1.49 o
  -2   1   7      905.52      866.00      9.69 o
  -1   1   7      180.61      164.16      2.94 o
   0   1   7      668.91      636.54      7.73 o
   1   1   7       23.00       19.34      1.24 o
   2   1   7      192.34      197.98      3.69 o
   3   1   7      151.39      141.43      4.05 o
   4   1   7      304.29      290.48      9.83 o
   5   1   7       58.17       60.28      4.06 o
   6   1   7       11.64       14.07      2.22 o
   7   1   7        2.67        4.72      2.05 o
  -9   2   7        7.82       14.65      3.24 o
  -8   2   7        1.62        7.61      2.66 o
  -7   2   7       12.50       17.22      1.97 o
  -6   2   7       39.04       35.11      2.91 o
  -5   2   7       15.74       16.78      1.61 o
  -4   2   7       72.90       75.80      2.20 o
  -3   2   7      676.98      656.45      8.28 o
  -2   2   7      406.11      411.93      5.36 o
  -1   2   7        3.84       13.35      2.60 o
   0   2   7       55.01       49.78      1.84 o
   1   2   7        2.00        2.00      0.89 o
   2   2   7      234.83      237.44      5.56 o
   3   2   7        5.31        4.05      1.33 o
   4   2   7       34.84       38.57      2.33 o
   5   2   7        5.32        4.96      1.78 o
   6   2   7        0.87        3.78      1.58 o
   7   2   7        0.83        3.52      1.76 o
  -9   3   7       33.59       34.95      4.32 o
  -8   3   7       55.90       57.08      3.75 o
  -7   3   7       44.36       45.95      5.18 o
  -6   3   7      233.35      210.65      6.91 o
  -5   3   7      221.55      209.80      5.74 o
  -4   3   7     1174.93     1173.36     18.89 o
  -3   3   7      391.02      364.37      6.17 o
  -2   3   7      710.81      669.64      9.83 o
  -1   3   7      278.64      272.30      4.30 o
   0   3   7       35.39       30.77      1.34 o
   1   3   7      234.35      198.63      3.60 o
   2   3   7       19.93       20.00      1.47 o
   3   3   7        6.86        5.89      1.39 o
   4   3   7       44.56       45.45      2.48 o
   5   3   7        3.56        5.79      1.65 o
   6   3   7        1.26        2.62      1.68 o
   7   3   7        1.84        3.99      1.85 o
  -9   4   7       47.84       49.36      4.70 o
  -8   4   7       12.23       11.81      2.61 o
  -7   4   7      218.77      212.30      6.53 o
  -6   4   7      124.52      108.26      4.45 o
  -5   4   7       50.41       54.86      3.10 o
  -4   4   7       51.83       46.11      2.75 o
  -3   4   7      420.64      396.69     10.29 o
  -2   4   7      338.62      346.54      6.04 o
  -1   4   7      410.52      369.33      9.75 o
   0   4   7        1.07        3.18      0.98 o
   1   4   7      323.65      321.63      4.90 o
   2   4   7      317.14      326.33      4.60 o
   3   4   7       63.10       67.89      3.91 o
   4   4   7       47.30       47.56      2.49 o
   5   4   7       19.56       19.92      2.07 o
   6   4   7       13.03       11.38      1.95 o
   7   4   7        0.05        4.11      1.97 o
  -9   5   7       66.19       73.44      9.41 o
  -8   5   7       19.34       28.60      3.36 o
  -7   5   7       26.56       30.18      3.09 o
  -6   5   7      175.93      162.17      5.63 o
  -5   5   7      221.19      195.57     15.15 o
  -4   5   7      281.09      260.51      6.78 o
  -3   5   7      746.82      730.34     13.25 o
  -2   5   7      694.29      634.10     15.85 o
  -1   5   7        2.77        3.82      1.32 o
   0   5   7      534.06      526.43      9.54 o
   1   5   7       15.71       21.72      1.14 o
   2   5   7       10.75       10.57      1.10 o
   3   5   7        4.34        9.94      1.54 o
   4   5   7      301.16      294.38      6.45 o
   5   5   7       39.55       43.74      2.90 o
   6   5   7        1.17        5.25      1.89 o
  -9   6   7       44.74       48.38      6.62 o
  -8   6   7       30.90       37.93      3.35 o
  -7   6   7      125.18      133.83      5.37 o
  -6   6   7       71.76       74.21      3.92 o
  -5   6   7      501.47      459.12     10.33 o
  -4   6   7       23.59       30.44      2.50 o
  -3   6   7      116.21      107.90      4.30 o
  -2   6   7        0.05        1.02      1.64 o
  -1   6   7      140.51      133.38      6.75 o
   0   6   7      813.84      806.23     14.55 o
   1   6   7      117.78       89.70      4.76 o
   2   6   7       91.58       95.41      5.38 o
   3   6   7        0.46        1.84      2.41 o
   4   6   7        0.04       -0.06      2.34 o
   5   6   7      152.60      136.91      4.59 o
   6   6   7        1.92        6.29      2.07 o
  -8   7   7        2.46        7.10      2.52 o
  -7   7   7      108.97      113.39      5.23 o
  -6   7   7       49.96       59.69      4.52 o
  -5   7   7      188.33      195.55      6.20 o
  -4   7   7       73.22       69.44      5.33 o
  -3   7   7        0.13        1.76      1.96 o
  -2   7   7        9.61       10.90      2.10 o
  -1   7   7      106.73      100.05      5.74 o
   0   7   7      106.78       90.00      4.54 o
   1   7   7      208.74      178.43      5.85 o
   2   7   7      197.64      204.12      7.78 o
   3   7   7       59.20       63.03      3.54 o
   4   7   7       26.55       19.89      2.80 o
   5   7   7        0.68        3.94      2.71 o
   6   7   7        0.39        6.14      4.10 o
  -8   8   7        0.07       -2.80      2.80 o
  -7   8   7      151.17      154.38      6.01 o
  -6   8   7        6.54        6.33      2.34 o
  -5   8   7      476.14      466.85     15.94 o
  -4   8   7      139.45      129.08      5.32 o
  -3   8   7      262.73      250.19      7.09 o
  -2   8   7       73.17       56.69      5.76 o
  -1   8   7      502.59      400.57     52.03 o
   0   8   7        3.69        5.93      2.37 o
   1   8   7        0.04        4.57      2.08 o
   2   8   7       48.57       57.36      4.76 o
   3   8   7        2.14        1.78      2.46 o
   4   8   7        5.00        6.84      2.42 o
   5   8   7        1.63        6.54      2.38 o
   6   8   7        0.01       -4.15      4.31 o
  -8   9   7        0.02        0.39      3.05 o
  -7   9   7       11.16       10.60      2.80 o
  -6   9   7        9.43       13.19      2.29 o
  -5   9   7        3.59        2.81      2.27 o
  -4   9   7        1.66        3.47      2.18 o
  -3   9   7        5.14        4.98      2.29 o
  -2   9   7       35.79       32.91      2.97 o
  -1   9   7        6.64        8.44      2.39 o
   0   9   7       57.27       57.34      4.69 o
   1   9   7      310.72      306.29     10.16 o
   2   9   7       87.69       74.31      4.97 o
   3   9   7       16.76       16.81      3.27 o
   4   9   7       14.53       24.51      4.38 o
   5   9   7       16.96       17.01      7.25 o
  -7  10   7       27.75       44.15      4.02 o
  -6  10   7       10.00       12.42      3.32 o
  -5  10   7      236.64      224.02      7.35 o
  -4  10   7       96.61       89.36      5.15 o
  -3  10   7      374.59      366.58      9.33 o
  -2  10   7       29.92       34.99      3.39 o
  -1  10   7      105.29      105.91      5.04 o
   0  10   7       90.37       80.68      5.21 o
   1  10   7       14.01       23.65      4.55 o
   2  10   7        0.01        2.74      2.86 o
   3  10   7       34.90       38.47      5.10 o
   4  10   7        3.82        8.01      2.67 o
   5  10   7        4.77        5.62      6.54 o
  -7  11   7        6.03        4.29      2.66 o
  -6  11   7       68.84       68.79      4.32 o
  -5  11   7        2.23        1.61      2.51 o
  -4  11   7        4.74        5.69      2.31 o
  -3  11   7        2.98        9.28      3.18 o
  -2  11   7        2.55        2.91      2.33 o
  -1  11   7        1.42        3.77      2.80 o
   0  11   7       57.33       57.28      6.04 o
   1  11   7       69.48       75.76      5.53 o
   2  11   7       32.10       35.25      3.97 o
   3  11   7        6.76       10.72      3.06 o
   4  11   7        9.93        8.25      3.16 o
  -6  12   7       96.16      100.43      6.25 o
  -5  12   7       41.02       48.95      3.79 o
  -4  12   7       21.45       25.22      3.20 o
  -3  12   7      113.16      113.55      5.25 o
  -2  12   7       16.20       16.55      5.35 o
  -1  12   7      126.35      127.25      7.37 o
   0  12   7       18.82       18.93      6.09 o
   1  12   7      212.06      214.14      8.91 o
   2  12   7        0.14        2.28      2.92 o
   3  12   7       11.33       14.12      4.55 o
   4  12   7        0.01        6.25     10.04 o
  -5  13   7        0.00       -0.42      2.65 o
  -4  13   7       38.43       44.89      3.94 o
  -3  13   7       11.47       11.04      3.10 o
  -2  13   7        4.33        4.96      4.91 o
  -1  13   7      131.55      131.35      7.06 o
   0  13   7       20.56       15.26      3.27 o
   1  13   7       37.68       41.46      4.39 o
   2  13   7        9.89        9.25      3.14 o
   3  13   7        0.02        3.12      3.34 o
  -5  14   7       10.73       16.08      3.59 o
  -4  14   7        5.96        5.15      3.62 o
  -3  14   7       77.40       86.41      6.01 o
  -2  14   7       68.99       69.95      7.66 o
  -1  14   7       25.29       32.23      4.06 o
   0  14   7        6.45        6.82      2.89 o
   1  14   7      109.88      114.74      6.98 o
   2  14   7        0.65        2.82      5.61 o
  -3  15   7        0.15        5.81      5.54 o
  -2  15   7       26.35       28.75      4.12 o
  -1  15   7        0.13        5.07      3.27 o
   0  15   7       10.10        8.22      3.51 o
   1  15   7       26.64       26.81      4.18 o
  -9   0   8        3.73       12.47      5.00 o
  -8   0   8       32.79       37.36      5.96 o
  -7   0   8        9.45       16.27      3.55 o
  -6   0   8       49.06       55.27      3.87 o
  -5   0   8       64.34       61.98      3.24 o
  -4   0   8     1052.46     1044.75     16.67 o
  -3   0   8      463.70      455.66      8.55 o
  -2   0   8       16.54       14.57      1.68 o
  -1   0   8       18.48       16.96      1.70 o
   0   0   8       93.83       95.04      3.39 o
   1   0   8       87.59       92.12      5.12 o
   2   0   8      278.39      242.02      6.19 o
   3   0   8        2.65        3.07      3.99 o
   4   0   8       59.15       61.03      4.63 o
   5   0   8       49.45       50.55      4.47 o
   6   0   8      119.16      129.07      7.08 o
  -9   1   8       17.25       23.55      3.18 o
  -8   1   8       11.83       11.08      3.08 o
  -7   1   8        2.39        6.37      2.21 o
  -6   1   8        1.02        4.71      1.77 o
  -5   1   8        5.03        6.58      1.62 o
  -4   1   8        2.79        0.92      1.35 o
  -3   1   8        0.16        3.89      1.59 o
  -2   1   8        2.20        2.99      1.26 o
  -1   1   8       99.95       93.37      2.31 o
   0   1   8       13.37       15.41      2.08 o
   1   1   8        0.02        1.22      0.99 o
   2   1   8      119.68      122.64      3.04 o
   3   1   8      157.32      149.94      3.89 o
   4   1   8       10.12       12.14      2.36 o
   5   1   8        0.90        3.34      1.95 o
   6   1   8        0.42        2.15      2.04 o
  -9   2   8        2.09       10.15      2.53 o
  -8   2   8       63.91       68.28      4.71 o
  -7   2   8        0.24       -0.04      2.04 o
  -6   2   8       30.48       35.54      2.84 o
  -5   2   8        0.13        3.67      1.87 o
  -4   2   8       47.29       55.07      3.00 o
  -3   2   8       87.12       78.56      2.66 o
  -2   2   8       74.38       71.09      2.41 o
  -1   2   8        0.29        2.74      1.11 o
   0   2   8       13.63        9.13      1.06 o
   1   2   8       42.03       42.46      1.71 o
   2   2   8      427.93      391.89      5.96 o
   3   2   8      132.42      128.88      3.66 o
   4   2   8      353.64      350.08      7.71 o
   5   2   8       30.21       34.12      2.74 o
   6   2   8       93.76       95.65      4.46 o
  -9   3   8       35.31       34.00      6.07 o
  -8   3   8        5.09        6.36      3.61 o
  -7   3   8        5.69       12.12      2.73 o
  -6   3   8       33.53       33.47      2.86 o
  -5   3   8      379.31      396.96      8.89 o
  -4   3   8      129.65      118.66     11.84 o
  -3   3   8      240.41      227.11      6.23 o
  -2   3   8       20.11       22.68      1.79 o
  -1   3   8       50.76       40.82      2.39 o
   0   3   8       69.38       70.78      2.11 o
   1   3   8       69.83       73.78      2.26 o
   2   3   8        3.66        5.41      1.20 o
   3   3   8      148.29      138.52      3.81 o
   4   3   8      211.58      194.33      5.55 o
   5   3   8        6.90        8.30      2.01 o
   6   3   8       30.69       36.92      3.44 o
  -9   4   8        2.59        5.65      3.10 o
  -8   4   8       26.97       31.53      3.36 o
  -7   4   8        3.17        4.47      2.31 o
  -6   4   8      197.96      174.90      8.47 o
  -5   4   8       16.64       18.92      2.40 o
  -4   4   8       63.16       65.30      3.48 o
  -3   4   8      419.05      390.30     11.23 o
  -2   4   8       33.86       40.64      4.10 o
  -1   4   8       32.78       28.93      2.01 o
   0   4   8       19.84       26.24      1.73 o
   1   4   8        0.37        2.43      1.15 o
   2   4   8       31.07       27.42      1.83 o
   3   4   8       77.00       74.03      3.27 o
   4   4   8      275.94      267.41      5.70 o
   5   4   8        1.05        2.03      2.30 o
   6   4   8      194.06      193.52      5.84 o
  -9   5   8       28.05       41.04      7.32 o
  -8   5   8        6.65        9.16      2.54 o
  -7   5   8       42.70       40.74      3.36 o
  -6   5   8       20.57       28.22      2.87 o
  -5   5   8       79.30       70.44      4.39 o
  -4   5   8      113.14      115.89      4.53 o
  -3   5   8       73.93       71.98      3.62 o
  -2   5   8      113.52       98.15      4.65 o
  -1   5   8       12.38       13.81      1.68 o
   0   5   8       18.25       19.74      1.93 o
   1   5   8      118.11      109.98      3.32 o
   2   5   8       52.03       51.19      2.86 o
   3   5   8       86.90       79.99      2.93 o
   4   5   8       61.12       59.38      2.84 o
   5   5   8       17.75       22.08      2.19 o
   6   5   8       10.43       16.98      2.37 o
  -8   6   8       28.56       31.04      3.15 o
  -7   6   8       37.71       35.37      3.36 o
  -6   6   8       94.19       94.32      4.57 o
  -5   6   8        8.54        7.98      2.23 o
  -4   6   8       39.22       35.06      3.12 o
  -3   6   8      140.87      145.74      5.12 o
  -2   6   8        4.44        3.26      2.06 o
  -1   6   8       65.13       55.92      6.51 o
   0   6   8       31.07       29.96      3.19 o
   1   6   8      186.32      187.27      5.03 o
   2   6   8       23.70       26.79      2.88 o
   3   6   8        8.07        6.04      4.04 o
   4   6   8      140.40      136.56      4.38 o
   5   6   8       20.58       21.06      2.26 o
  -8   7   8       10.56       16.31      2.66 o
  -7   7   8       43.47       42.51      3.39 o
  -6   7   8        1.15        0.67      2.48 o
  -5   7   8       52.38       59.75      3.83 o
  -4   7   8       25.34       22.97      2.77 o
  -3   7   8       88.66       85.23      6.22 o
  -2   7   8       22.57       21.86      2.61 o
  -1   7   8        5.76        7.93      2.40 o
   0   7   8       95.32       98.14      4.67 o
   1   7   8      196.39      183.67      6.15 o
   2   7   8        0.43        0.17      2.58 o
   3   7   8       19.06       21.53      3.27 o
   4   7   8       84.85       85.57      8.50 o
   5   7   8       97.74      106.57      6.62 o
  -8   8   8        3.35       -2.12      2.47 o
  -7   8   8       27.61       28.66      3.11 o
  -6   8   8        0.11        0.18      2.27 o
  -5   8   8        8.72        4.92      2.50 o
  -4   8   8        0.00        2.54      2.19 o
  -3   8   8        6.68        7.32      2.40 o
  -2   8   8        1.08        4.44      2.11 o
  -1   8   8      220.45      216.77      6.70 o
   0   8   8       83.05       85.97      4.43 o
   1   8   8      164.16      157.56      5.90 o
   2   8   8       51.42       51.13      8.00 o
   3   8   8        0.01       -0.19      2.39 o
   4   8   8        3.07        6.56      2.46 o
   5   8   8        0.72        3.82      2.69 o
  -7   9   8       49.04       55.76      3.99 o
  -6   9   8       44.24       36.86      3.44 o
  -5   9   8        0.05       -0.28      3.18 o
  -4   9   8        5.11        5.37      2.30 o
  -3   9   8       15.56       14.28      3.08 o
  -2   9   8        4.95        7.15      2.44 o
  -1   9   8        5.00        9.70      2.47 o
   0   9   8      206.00      204.94      6.81 o
   1   9   8       12.16       14.96      3.17 o
   2   9   8       33.53       29.28      3.58 o
   3   9   8       57.38       55.81      4.80 o
   4   9   8       55.26       71.39      5.46 o
  -7  10   8       17.26       16.11      3.15 o
  -6  10   8       58.96       62.08      6.60 o
  -5  10   8       35.87       39.24      3.49 o
  -4  10   8        5.14        7.59      2.88 o
  -3  10   8       38.27       44.46      3.69 o
  -2  10   8      122.24      111.59      5.07 o
  -1  10   8       73.68       81.15      4.84 o
   0  10   8       13.02       15.09      2.76 o
   1  10   8       17.92       18.63      3.41 o
   2  10   8       12.79       15.02      3.13 o
   3  10   8       11.99       22.73      3.95 o
   4  10   8       35.72       34.09      4.19 o
  -6  11   8        3.33        6.89      2.75 o
  -5  11   8        7.67       12.75      2.61 o
  -4  11   8        2.11        3.90      2.60 o
  -3  11   8        0.03        2.46      2.46 o
  -2  11   8        0.18        4.35      2.37 o
  -1  11   8       12.44       13.40      2.52 o
   0  11   8       29.78       28.97      5.83 o
   1  11   8       23.14       27.16     10.91 o
   2  11   8        0.01        0.03      2.25 o
   3  11   8       72.67       71.86      7.69 o
  -6  12   8       21.17       27.94      3.67 o
  -5  12   8       34.77       29.31      3.32 o
  -4  12   8        5.79        8.45      2.53 o
  -3  12   8        1.30       -1.62      2.58 o
  -2  12   8       16.28       15.51      3.55 o
  -1  12   8       31.65       27.87      3.97 o
   0  12   8        3.32        7.39      3.14 o
   1  12   8       16.32       20.88      3.35 o
   2  12   8        8.67        7.75      3.01 o
   3  12   8        8.41        6.22      2.92 o
  -5  13   8        8.86        9.18      3.15 o
  -4  13   8       14.00       12.01      3.10 o
  -3  13   8        0.22        0.43      2.66 o
  -2  13   8       28.25       27.90      3.86 o
  -1  13   8       39.46       36.11      4.43 o
   0  13   8       76.68       75.51      7.20 o
   1  13   8        1.08        2.38      6.12 o
   2  13   8        0.16        2.36      2.78 o
  -4  14   8        0.13        0.58      3.31 o
  -3  14   8       19.84       18.83      3.52 o
  -2  14   8        7.75        8.34      2.82 o
  -1  14   8        8.13        7.51      2.91 o
   0  14   8        3.16        4.51      2.73 o
   1  14   8       33.47       43.13      4.89 o
  -9   1   9       12.95        8.22      8.63 o
  -8   1   9        5.43        3.45      2.94 o
  -7   1   9       34.95       31.25      4.08 o
  -6   1   9       35.65       36.53      4.14 o
  -5   1   9      340.08      320.19      6.79 o
  -4   1   9       49.83       49.04      2.56 o
  -3   1   9      729.77      694.26     10.56 o
  -2   1   9       23.81       24.75      1.93 o
  -1   1   9      708.67      673.62     12.70 o
   0   1   9      303.81      285.88      4.76 o
   1   1   9      954.20      880.73     10.81 o
   2   1   9      127.36      122.13      3.20 o
   3   1   9      147.07      151.05      4.69 o
   4   1   9      233.68      233.33      6.27 o
   5   1   9      157.48      173.27      5.63 o
  -9   2   9        0.33        1.35      3.19 o
  -8   2   9        0.51        2.37      2.88 o
  -7   2   9        3.80        3.49      2.19 o
  -6   2   9        0.04        1.48      1.85 o
  -5   2   9       25.48       27.19      3.75 o
  -4   2   9      550.77      534.42     11.02 o
  -3   2   9      166.47      165.65      4.57 o
  -2   2   9       55.92       53.30      2.67 o
  -1   2   9        0.41        3.57      1.43 o
   0   2   9       33.78       28.61      1.85 o
   1   2   9        2.94        4.76      1.58 o
   2   2   9       63.72       70.31      2.44 o
   3   2   9       30.59       30.52      2.57 o
   4   2   9      141.14      139.40      4.73 o
   5   2   9       11.45        8.81      2.31 o
  -8   3   9        1.86        2.64      2.23 o
  -7   3   9       23.66       22.93      3.80 o
  -6   3   9        0.11        2.55      2.28 o
  -5   3   9      352.72      337.56      8.17 o
  -4   3   9        3.02        6.71      2.04 o
  -3   3   9      826.32      782.43     12.48 o
  -2   3   9        0.51       -1.41      1.50 o
  -1   3   9      762.21      700.88     17.37 o
   0   3   9       50.93       43.29      2.23 o
   1   3   9      401.39      396.53      6.93 o
   2   3   9      184.17      171.95      4.32 o
   3   3   9      497.52      474.85      9.89 o
   4   3   9       71.08       67.01      3.47 o
   5   3   9      181.33      201.50      6.19 o
  -8   4   9        7.99       13.55      5.11 o
  -7   4   9        3.09        5.98      2.53 o
  -6   4   9       11.58       13.62      2.68 o
  -5   4   9       22.24       30.22      2.90 o
  -4   4   9      476.19      446.03      9.82 o
  -3   4   9        0.57        5.09      2.86 o
  -2   4   9      107.84       99.58      3.70 o
  -1   4   9       73.24       70.42      2.74 o
   0   4   9      256.08      234.92      5.00 o
   1   4   9        1.09        4.24      1.93 o
   2   4   9      192.76      171.72     13.88 o
   3   4   9       61.79       60.32      3.98 o
   4   4   9       94.22       97.23      4.02 o
   5   4   9       51.79       57.30      3.50 o
  -8   5   9        0.26        2.20      3.77 o
  -7   5   9       47.40       43.33      3.43 o
  -6   5   9      101.85       94.70      6.71 o
  -5   5   9      118.77       93.50      4.44 o
  -4   5   9       21.59       18.74      2.77 o
  -3   5   9      384.25      347.73     13.61 o
  -2   5   9      129.31      118.36      6.77 o
  -1   5   9      356.24      342.48      7.68 o
   0   5   9        5.49        7.29      1.53 o
   1   5   9      276.55      257.93      5.44 o
   2   5   9       22.37       18.76      2.25 o
   3   5   9      610.91      602.08     14.18 o
   4   5   9       20.19       26.66      4.36 o
   5   5   9       41.94       40.73      4.41 o
  -8   6   9        8.36        7.58      2.73 o
  -7   6   9        2.21        3.36      2.60 o
  -6   6   9      117.50      125.58      5.32 o
  -5   6   9       19.57       14.22      2.51 o
  -4   6   9       38.62       35.14      3.13 o
  -3   6   9       19.05       18.75      3.69 o
  -2   6   9      616.55      593.36     14.56 o
  -1   6   9        0.14        2.86      2.19 o
   0   6   9      665.94      642.26     11.22 o
   1   6   9      232.70      220.15      5.03 o
   2   6   9      142.59      139.03      4.69 o
   3   6   9       59.73       52.15      4.79 o
   4   6   9       13.70       26.23      3.92 o
   5   6   9       22.94       21.65      4.42 o
  -8   7   9       31.40       37.88      3.61 o
  -7   7   9       54.15       56.78      3.96 o
  -6   7   9       82.32       79.82      4.37 o
  -5   7   9        0.92        4.30      2.42 o
  -4   7   9       11.20        7.27      2.50 o
  -3   7   9        8.87       12.20      2.23 o
  -2   7   9        8.40        9.58      2.26 o
  -1   7   9      771.10      751.14     14.76 o
   0   7   9        8.72       11.54      2.68 o
   1   7   9      310.95      317.15     10.22 o
   2   7   9       17.75       18.52      3.21 o
   3   7   9       40.53       39.91      4.27 o
   4   7   9        5.05        4.25      6.59 o
  -7   8   9       33.07       34.51      3.47 o
  -6   8   9      128.90      121.23      5.41 o
  -5   8   9        3.99        7.14      2.44 o
  -4   8   9      136.24      146.94      8.77 o
  -3   8   9      183.64      177.35      6.32 o
  -2   8   9      366.36      361.39      9.28 o
  -1   8   9      123.95      114.16      5.21 o
   0   8   9       74.44       77.86      4.29 o
   1   8   9      134.68      128.08      5.54 o
   2   8   9      227.29      232.13     15.75 o
   3   8   9       91.18       93.37      6.12 o
   4   8   9      115.85      118.32     13.20 o
  -7   9   9        2.00        1.14      2.60 o
  -6   9   9       12.71       14.10      2.80 o
  -5   9   9        1.58        0.59      1.89 o
  -4   9   9       14.99       11.83      2.59 o
  -3   9   9        7.14       11.33      2.46 o
  -2   9   9        4.60        8.58      2.61 o
  -1   9   9        0.01       -1.15      2.51 o
   0   9   9       23.51       23.90      3.09 o
   1   9   9       54.62       54.68      4.79 o
   2   9   9        4.32        8.95      3.12 o
   3   9   9       12.72       21.96      3.59 o
   4   9   9        4.11       11.49      3.41 o
  -6  10   9       54.96       50.55      3.97 o
  -5  10   9        0.29        4.59      4.10 o
  -4  10   9      102.10      103.45      5.76 o
  -3  10   9       27.35       30.16      3.38 o
  -2  10   9      338.15      337.82      9.39 o
  -1  10   9        9.68       11.56      2.93 o
   0  10   9      248.39      249.26      7.98 o
   1  10   9       43.80       39.51      4.43 o
   2  10   9      158.77      174.04      8.22 o
   3  10   9       62.24       65.43      5.22 o
  -6  11   9        0.40        4.91      2.77 o
  -5  11   9        2.49        8.82      2.60 o
  -4  11   9        5.83        9.26      2.57 o
  -3  11   9        1.84        3.25      2.48 o
  -2  11   9       68.02       73.14      4.62 o
  -1  11   9       18.53       22.20      3.57 o
   0  11   9        0.53       10.07      3.28 o
   1  11   9        0.05        5.60      2.95 o
   2  11   9        3.71        4.11      3.32 o
  -5  12   9        5.92       11.19      2.71 o
  -4  12   9       73.93       81.35      5.02 o
  -3  12   9        1.24        3.60      2.52 o
  -2  12   9       83.00       95.76      5.25 o
  -1  12   9      102.34       91.21      6.15 o
   0  12   9      294.90      296.52     11.13 o
   1  12   9        5.23        1.76      2.64 o
   2  12   9      122.86      137.32      7.83 o
  -4  13   9       11.12       13.48      3.15 o
  -3  13   9        6.15       11.52      2.87 o
  -2  13   9        0.26        3.91      3.26 o
  -1  13   9       37.55       44.69      8.62 o
   0  13   9        0.39        9.17      2.97 o
  -8   0  10       39.06       43.55      7.05 o
  -7   0  10       15.26       14.79      4.80 o
  -6   0  10      186.11      201.62     12.40 o
  -5   0  10       65.39       49.57      6.39 o
  -4   0  10        4.17        4.37      3.37 o
  -3   0  10       25.80       28.71      3.23 o
  -2   0  10      309.70      336.24      9.87 o
  -1   0  10        0.75        3.24      2.32 o
   0   0  10      355.12      324.97     32.09 o
   1   0  10       22.97       21.50      2.39 o
   2   0  10      180.12      191.63      5.93 o
   3   0  10        9.24       11.67      2.76 o
   4   0  10       22.58       22.75      9.00 o
   5   0  10        0.14        5.32      3.12 o
  -8   1  10        0.47        4.70      3.37 o
  -7   1  10        1.17        2.73      2.94 o
  -6   1  10        0.42        3.00      2.83 o
  -5   1  10        0.01       -2.50      2.61 o
  -4   1  10       13.52       11.79      2.32 o
  -3   1  10       34.91       43.85      3.34 o
  -2   1  10        7.81       11.88      1.85 o
  -1   1  10       14.45       17.26      1.63 o
   0   1  10       37.90       31.94      2.85 o
   1   1  10       14.10       17.27      2.18 o
   2   1  10        0.68        3.75      1.55 o
   3   1  10        6.29       11.57      2.17 o
   4   1  10        4.36        7.22      2.07 o
   5   1  10        4.39        4.00      2.23 o
  -8   2  10       28.92       34.48      4.58 o
  -7   2  10        1.33        1.71      3.14 o
  -6   2  10       35.99       40.52      4.23 o
  -5   2  10        1.96        0.55      2.16 o
  -4   2  10       42.40       52.08      3.37 o
  -3   2  10       14.98       23.30      2.14 o
  -2   2  10      306.23      272.05      6.13 o
  -1   2  10        0.00        1.42      1.30 o
   0   2  10      103.90      124.65      3.69 o
   1   2  10       18.80       17.44      1.80 o
   2   2  10       36.54       32.68      3.36 o
   3   2  10        0.02        7.15      2.28 o
   4   2  10       48.40       53.76      3.20 o
   5   2  10        3.81        3.43      2.22 o
  -8   3  10        0.48        2.41      6.26 o
  -7   3  10       63.09       55.39      4.87 o
  -6   3  10       13.10        6.93      2.61 o
  -5   3  10       93.39       91.08      3.79 o
  -4   3  10        8.58       12.78      1.99 o
  -3   3  10       23.46       25.82      2.25 o
  -2   3  10       14.55       18.25      2.10 o
  -1   3  10      177.29      167.83      4.26 o
   0   3  10       39.93       35.91      2.16 o
   1   3  10      118.20      122.86      3.71 o
   2   3  10       60.99       56.68      3.39 o
   3   3  10      109.15      105.18      5.04 o
   4   3  10        5.41        6.40      2.39 o
  -8   4  10       31.44       33.44      4.54 o
  -7   4  10       14.26       20.39      6.02 o
  -6   4  10       93.35       95.62      5.57 o
  -5   4  10       15.71       19.28      3.33 o
  -4   4  10      437.31      437.25     10.24 o
  -3   4  10       28.89       27.38      2.42 o
  -2   4  10       58.81       70.29      3.33 o
  -1   4  10       18.51       17.09      2.06 o
   0   4  10      250.66      227.39      5.14 o
   1   4  10        2.03        3.29      1.45 o
   2   4  10      258.97      263.44      6.68 o
   3   4  10       73.44       74.86      4.48 o
   4   4  10       75.59       74.47      4.56 o
  -8   5  10        1.15        5.08      6.74 o
  -7   5  10       48.14       55.69      3.90 o
  -6   5  10        1.37        3.69      2.70 o
  -5   5  10        0.18        3.63      2.05 o
  -4   5  10        0.69        2.85      2.20 o
  -3   5  10       33.65       37.74      3.17 o
  -2   5  10       41.14       40.99      2.77 o
  -1   5  10      241.26      223.83      9.75 o
   0   5  10       10.99       14.04      2.08 o
   1   5  10       38.84       34.86      2.70 o
   2   5  10       16.04       22.87      2.65 o
   3   5  10        8.37       12.08      2.45 o
   4   5  10        5.66       13.68      2.73 o
  -7   6  10       15.69       18.52      2.80 o
  -6   6  10        9.82       13.98      2.69 o
  -5   6  10        0.82        5.88      2.40 o
  -4   6  10      181.80      175.98      7.60 o
  -3   6  10       66.74       62.62      3.73 o
  -2   6  10       86.57       83.80      6.43 o
  -1   6  10        3.31        3.70      1.82 o
   0   6  10      188.37      176.11      5.52 o
   1   6  10        0.36        3.47      1.98 o
   2   6  10       60.45       63.00      4.58 o
   3   6  10        0.44       -0.74      4.86 o
   4   6  10       16.20       21.37      3.77 o
  -7   7  10       17.33       24.87      3.25 o
  -6   7  10        9.67       13.35      2.75 o
  -5   7  10       50.23       63.61      4.15 o
  -4   7  10        0.03        2.07      2.39 o
  -3   7  10       50.17       52.70      3.73 o
  -2   7  10        0.01        2.19      2.27 o
  -1   7  10       12.71       20.07      3.20 o
   0   7  10       30.34       28.40      2.57 o
   1   7  10       82.08       82.28      5.19 o
   2   7  10        1.03        2.01      3.42 o
   3   7  10       24.19       27.00      3.77 o
  -7   8  10        0.16       -0.86      2.66 o
  -6   8  10       21.02       20.92      3.26 o
  -5   8  10       14.39       17.22      2.86 o
  -4   8  10       31.78       31.50      3.14 o
  -3   8  10       34.50       32.22      3.90 o
  -2   8  10       40.42       44.96      3.68 o
  -1   8  10        2.25        4.81      2.24 o
   0   8  10       24.29       23.66      2.98 o
   1   8  10       15.63       17.59      2.61 o
   2   8  10       36.90       30.83      4.28 o
   3   8  10        3.37        6.43      6.21 o
  -6   9  10       16.79       19.88      3.50 o
  -5   9  10       51.58       63.77      4.36 o
  -4   9  10       13.21       10.17      2.55 o
  -3   9  10       81.47       86.81      4.89 o
  -2   9  10       22.74       18.65      2.98 o
  -1   9  10        5.69       10.34      2.47 o
   0   9  10        0.57       -1.09      2.09 o
   1   9  10       40.61       51.05      4.04 o
   2   9  10        1.75        0.37      2.85 o
   3   9  10        8.85        8.91      3.31 o
  -5  10  10        6.75        2.92      3.88 o
  -4  10  10        0.95        0.61      2.76 o
  -3  10  10        0.58        3.42      2.20 o
  -2  10  10       29.48       29.93      3.27 o
  -1  10  10       67.66       67.28      4.27 o
   0  10  10        2.09        5.73      2.42 o
   1  10  10        0.00       -3.04      3.04 o
   2  10  10        0.00        2.07      3.37 o
  -5  11  10       51.45       55.75      4.37 o
  -4  11  10        0.01        0.92      3.05 o
  -3  11  10       57.67       61.99      4.43 o
  -2  11  10        0.08        2.30      2.49 o
  -1  11  10       22.95       27.25      3.48 o
   0  11  10        2.48        7.14      3.14 o
   1  11  10       51.13       51.48      4.98 o
  -3  12  10        1.52        3.78      2.69 o
  -2  12  10        0.07        1.34      2.60 o
  -1  12  10        3.14        5.75      3.64 o
   0  12  10        3.04        7.85      3.26 o
  -7   1  11       18.09       24.59      3.95 o
  -6   1  11       13.18       11.33      3.59 o
  -5   1  11       65.79       69.21      5.70 o
  -4   1  11       28.04       28.43      4.35 o
  -3   1  11       39.45       46.44      3.63 o
  -2   1  11        0.91        6.06      2.38 o
  -1   1  11       16.62       12.20      2.09 o
   0   1  11       27.02       22.20      2.35 o
   1   1  11        1.85        2.37      1.77 o
   2   1  11        8.15       10.71      2.51 o
   3   1  11       25.71       26.14      2.93 o
   4   1  11        6.60       11.34      2.85 o
  -7   2  11        6.48        2.79      3.55 o
  -6   2  11        1.60        1.54      2.70 o
  -5   2  11       48.17       41.76      4.74 o
  -4   2  11       54.71       47.25      3.80 o
  -3   2  11        5.01        7.45      2.41 o
  -2   2  11        1.37       -0.39      2.07 o
  -1   2  11        0.05        2.39      1.78 o
   0   2  11       21.78       17.15      1.82 o
   1   2  11        6.20        8.25      1.73 o
   2   2  11        1.81       -0.75      1.97 o
   3   2  11       12.77       12.84      2.84 o
  -7   3  11       27.66       34.84      4.64 o
  -6   3  11        0.25        1.05      2.50 o
  -5   3  11       49.93       55.08      3.99 o
  -4   3  11       12.21        9.92      2.47 o
  -3   3  11       46.56       53.23      4.09 o
  -2   3  11        0.48       -1.44      2.04 o
  -1   3  11       23.12       26.03      2.20 o
   0   3  11        0.26        1.74      2.12 o
   1   3  11        5.83        3.77      2.14 o
   2   3  11       32.89       27.54      2.67 o
   3   3  11       55.77       58.49      4.01 o
  -7   4  11        2.88        0.43      3.34 o
  -6   4  11       21.82       26.32      4.08 o
  -5   4  11        0.62        3.05      2.36 o
  -4   4  11       67.24       68.56      4.28 o
  -3   4  11       21.59       20.89      2.51 o
  -2   4  11        0.55        2.24      1.94 o
  -1   4  11       14.76       14.56      2.06 o
   0   4  11        0.58        1.14      1.81 o
   1   4  11        7.25        8.14      2.11 o
   2   4  11        0.23        3.37      2.06 o
   3   4  11        7.10        8.94      2.72 o
  -7   5  11       50.00       57.74      7.97 o
  -6   5  11        0.02        4.39      3.35 o
  -5   5  11       39.94       40.30      3.49 o
  -4   5  11       12.73       17.80      3.13 o
  -3   5  11       29.86       32.50      2.85 o
  -2   5  11       16.95       15.46      2.22 o
  -1   5  11       41.40       42.47      3.61 o
   0   5  11       11.92       13.64      2.33 o
   1   5  11       13.72       14.55      2.59 o
   2   5  11       67.46       73.44      3.74 o
   3   5  11       45.64       48.09      3.82 o
  -7   6  11        0.01        0.52      4.93 o
  -6   6  11       25.05       32.59      3.45 o
  -5   6  11       32.48       35.80      3.38 o
  -4   6  11       17.88       21.25      3.12 o
  -3   6  11        2.09        3.52      1.92 o
  -2   6  11        7.46        8.14      2.97 o
  -1   6  11        4.31        2.88      2.07 o
   0   6  11        7.11       11.32      1.97 o
   1   6  11        0.71        5.01      2.38 o
   2   6  11        0.02        3.96      2.30 o
   3   6  11       15.73       18.10      3.49 o
  -6   7  11        3.06        5.66      2.63 o
  -5   7  11       22.83       28.17      3.36 o
  -4   7  11        1.53        1.47      2.15 o
  -3   7  11        6.25        9.59      3.36 o
  -2   7  11      123.70      121.21      5.37 o
  -1   7  11        7.42        5.91      2.13 o
   0   7  11       35.82       39.85      4.57 o
   1   7  11        4.73        7.65      2.47 o
   2   7  11       22.97       27.80      4.50 o
  -6   8  11       17.02       24.83      4.60 o
  -5   8  11        5.39       11.13      2.79 o
  -4   8  11        0.59       -0.18      2.11 o
  -3   8  11        0.01       -1.17      2.31 o
  -2   8  11       28.46       26.74      3.24 o
  -1   8  11       32.90       33.44      2.83 o
   0   8  11        8.50        7.30      2.50 o
   1   8  11        2.18        6.32      2.27 o
   2   8  11       49.39       54.81      5.15 o
  -5   9  11        1.90        5.59      2.61 o
  -4   9  11        0.09        0.64      2.42 o
  -3   9  11        2.30        6.77      2.55 o
  -2   9  11        1.59        2.82      2.68 o
  -1   9  11        1.82        4.24      3.62 o
   0   9  11       16.50       23.03      3.03 o
   1   9  11        6.26        8.91      2.68 o
  -4  10  11        2.84        5.33      3.23 o
  -3  10  11       17.53       18.16      3.08 o
  -2  10  11        6.65       10.39      2.58 o
  -1  10  11        0.22        2.06      2.55 o
   0  10  11        0.39        4.52      2.46 o
  -2  11  11        2.00        2.97      2.81 o
  -7   0  12       16.62       19.39      6.49 o
  -6   0  12        0.60       -1.26      4.27 o
  -5   0  12        0.25        0.36      4.10 o
  -4   0  12       30.09       22.50      5.26 o
  -3   0  12        4.93        8.20      4.47 o
  -2   0  12      119.51      111.51      9.30 o
  -1   0  12        0.28        2.05      4.30 o
   0   0  12      263.20      257.53     17.27 o
   1   0  12       27.24       37.87      3.79 o
   2   0  12      144.60      160.12     11.29 o
  -7   1  12        0.07       -2.82      3.59 o
  -6   1  12        0.27       -3.90      3.90 o
  -5   1  12        4.25        4.70      3.09 o
  -4   1  12        4.76        9.76      3.77 o
  -3   1  12        0.08        2.04      3.19 o
  -2   1  12        7.13        8.69      2.37 o
  -1   1  12        1.19        3.56      2.23 o
   0   1  12        0.09        3.12      2.06 o
   1   1  12        6.82       10.70      4.70 o
   2   1  12        0.62        4.54      4.13 o
  -6   2  12        2.74       12.15      4.20 o
  -5   2  12        2.29        2.21      3.17 o
  -4   2  12       33.42       26.99      4.07 o
  -3   2  12       21.86       18.11      2.90 o
  -2   2  12       52.87       51.19      3.83 o
  -1   2  12       16.83       20.63      2.79 o
   0   2  12       96.17       94.30      4.72 o
   1   2  12       19.56       26.15      3.20 o
   2   2  12      125.51      133.58      7.33 o
  -6   3  12       28.91       24.78      4.40 o
  -5   3  12       13.86       16.04      3.50 o
  -4   3  12       11.82        9.79      3.21 o
  -3   3  12       11.17       12.81      2.85 o
  -2   3  12        2.27        1.53      2.32 o
  -1   3  12       21.17       30.59      3.04 o
   0   3  12        2.35       10.73      2.29 o
   1   3  12      182.64      170.55      8.12 o
   2   3  12       14.24       22.95      5.61 o
  -6   4  12       28.39       22.10      3.96 o
  -5   4  12       52.96       44.99      5.02 o
  -4   4  12       22.61       19.93      3.39 o
  -3   4  12       18.13       17.70      3.54 o
  -2   4  12       30.52       31.56      3.24 o
  -1   4  12       61.45       60.80      4.08 o
   0   4  12       79.60       75.31      4.37 o
   1   4  12       62.76       78.15      4.73 o
   2   4  12      199.14      207.24      7.60 o
  -6   5  12        1.15        2.93      4.17 o
  -5   5  12        0.18       -2.51      2.51 o
  -4   5  12        0.52       -0.08      2.23 o
  -3   5  12       51.97       56.01      4.40 o
  -2   5  12        6.52        8.42      2.53 o
  -1   5  12      109.41      112.09      4.50 o
   0   5  12        1.37        1.89      1.89 o
   1   5  12       62.71       71.91      4.29 o
   2   5  12       13.94       19.79      3.03 o
  -5   6  12       17.44       13.95      3.25 o
  -4   6  12        5.98        8.96      4.11 o
  -3   6  12       25.84       31.08      3.42 o
  -2   6  12       48.14       40.18      3.01 o
  -1   6  12      110.00      114.42      4.64 o
   0   6  12       13.98       13.23      2.62 o
   1   6  12       71.76       71.67      4.47 o
  -5   7  12        7.24       10.58      3.74 o
  -4   7  12        0.74        3.68      2.43 o
  -3   7  12       33.98       36.23      3.08 o
  -2   7  12        0.00       -0.40      2.02 o
  -1   7  12      112.66      116.14      6.68 o
   0   7  12        0.67       -0.14      2.39 o
   1   7  12      103.06      114.29      6.80 o
  -4   8  12        0.39       -0.53      2.65 o
  -3   8  12       25.93       28.00      3.29 o
  -2   8  12        8.08       10.02      2.72 o
  -1   8  12       29.50       31.69      2.82 o
   0   8  12        8.68        5.46      2.46 o
  -2   9  12        1.02        3.16      2.53 o
  -5   1  13       14.02       24.71      4.13 o
  -4   1  13       40.90       42.25      4.96 o
  -3   1  13       44.91       56.19      5.63 o
  -2   1  13       75.65       77.33      5.65 o
  -1   1  13       30.34       29.27      3.31 o
   0   1  13       77.49       71.90      4.37 o
   1   1  13        9.37       14.24      3.69 o
  -5   2  13        0.50        3.71      3.27 o
  -4   2  13       39.82       46.92      5.10 o
  -3   2  13       21.25       24.67      4.35 o
  -2   2  13       17.75       19.05      2.95 o
  -1   2  13       29.25       29.52      3.15 o
   0   2  13        6.05       13.55      2.50 o
   1   2  13        0.44       -0.65      2.82 o
  -5   3  13       33.56       34.98      5.15 o
  -4   3  13       50.44       54.97      5.46 o
  -3   3  13       43.58       51.03      4.97 o
  -2   3  13       84.02       90.04      7.06 o
  -1   3  13       27.24       28.53      3.12 o
   0   3  13       54.90       65.97      5.13 o
  -5   4  13        2.76        4.90      3.32 o
  -4   4  13       31.71       38.53      4.79 o
  -3   4  13       27.76       27.11      3.54 o
  -2   4  13       34.93       34.29      5.89 o
  -1   4  13       49.01       48.26      3.82 o
   0   4  13       33.00       36.96      4.59 o
  -4   5  13       36.33       42.16      4.31 o
  -3   5  13        2.81        4.12      3.50 o
  -2   5  13       65.51       64.18      4.26 o
  -1   5  13       42.40       47.60      3.94 o
  -3   6  13       11.41       15.58      3.18 o
  -2   6  13       58.82       77.80      4.86 o
 
